# Supplementary material for: Diethyl 2-{(dibenzyl­amino)[4-(trifluoro­meth­yl)phen­yl]meth­yl}malonate
Source: Acta Crystallogr Sect E Struct Rep Online. 2010 Mar 27;66(Pt 4):o961–2. doi: 10.1107/S1600536810010512 (PMC2983889; doi:10.1107/S1600536810010512)
Supplement: Supplementary file 1 [file e-66-0o961-sup1.cif]

##############################################################################
###                                                                        ###
###        Electronic paper (Acta Crystallographica Section E)             ###
###                                                                        ###
##############################################################################
#                                                                            #
# This CIF contains the data in a paper accepted for publication in Acta     #
# Crystallographica Section E. It conforms to the requirements of Notes      #
# for Authors for Section E, and has been peer reviewed under the auspices   #
# of the IUCr Commission on Journals.                                        #
#                                                                            #
# Full details of the Crystallographic Information File format               #
# are given in the paper "The Crystallographic Information File (CIF):       #
# a New Standard Archive File for Crystallography" by S. R. Hall, F. H.      #
# Allen and I. D. Brown [Acta Cryst. (1991), A47, 655-685].                  #
#                                                                            #
# The current version of the core CIF dictionary is obtainable from          #
# ftp://ftp.iucr.org/pub/cif_core.dic. The current version number is 2.4.    #
#                                                                            #
# Software is freely available for graphical display of the structure(s) in  #
# this CIF.  For information consult the CIF home page http://www.iucr.org/  #
# cif/home.html                                                              #
#                                                                            #
# This file may be used for bona fide research purposes within the           #
# scientific community so long as proper attribution is given to the journal # 
# article from which it was obtained.                                        #
#                                                                            #
##############################################################################
                                             
data_I
_audit_creation_method     SHELXL-97
_chemical_name_systematic
;
Diethyl 2-{(dibenzylamino)[4-(trifluoromethyl)phenyl]methyl}malonate
;
_chemical_name_common     ?
_chemical_formula_moiety     'C29 H30 F3 N O4'
_chemical_formula_sum     'C29 H30 F3 N O4'
_chemical_formula_iupac     'C29 H30 F3 N O4'
_chemical_formula_weight     513.54
_chemical_melting_point     375
_symmetry_cell_setting     monoclinic
_symmetry_space_group_name_H-M     'P 21/c'
_symmetry_space_group_name_Hall     '-P 2ybc'
loop_
    _symmetry_equiv_pos_as_xyz
    'x, y, z'
    '-x, y+1/2, -z+1/2'
    '-x, -y, -z'
    'x, -y-1/2, z-1/2'
_cell_length_a     13.4131(3)
_cell_length_b     23.6608(5)
_cell_length_c     17.3769(3)
_cell_angle_alpha     90.00
_cell_angle_beta     96.8260(10)
_cell_angle_gamma     90.00
_cell_volume     5475.72(19)
_cell_formula_units_Z     8
_cell_measurement_reflns_used     5382
_cell_measurement_theta_min     2.5
_cell_measurement_theta_max     25.4
_cell_measurement_temperature     296(2)
_cell_measurement_pressure     101
_exptl_crystal_description     Block
_exptl_crystal_colour     colourless
_exptl_crystal_size_max     0.43
_exptl_crystal_size_mid     0.25
_exptl_crystal_size_min     0.17
_exptl_crystal_density_diffrn     1.246
_exptl_crystal_density_meas     ?
_exptl_crystal_density_method     'not measured'
_exptl_crystal_F_000     2160
_exptl_absorpt_coefficient_mu     0.096
_exptl_absorpt_correction_type     none
_exptl_absorpt_process_details     ?
_exptl_absorpt_correction_T_min     ?
_exptl_absorpt_correction_T_max     ?
_exptl_special_details
;
The data collection nominally covered a sphere of reciprocal space, by a
combination of five sets of exposures; each set had a different \f angle for
the crystal and each exposure covered 0.5\% in \w and 30 seconds in time. The
crystal-to-detector distance was 37.5 mm.
;
_diffrn_ambient_temperature     296(2)
_diffrn_radiation_type     MoK\a
_diffrn_radiation_wavelength     0.71073
_diffrn_radiation_source     'fine-focus sealed tube'
_diffrn_radiation_monochromator     graphite
_diffrn_measurement_device_type     'Bruker APEXII CCD detector'
_diffrn_measurement_method     '\w and \f'
_diffrn_detector_area_resol_mean     ?
_diffrn_reflns_number     74220
_diffrn_reflns_av_R_equivalents     0.0409
_diffrn_reflns_av_sigmaI/netI     0.0293
_diffrn_reflns_theta_min     2.66
_diffrn_reflns_theta_max     26.02
_diffrn_reflns_theta_full     26.00
_diffrn_measured_fraction_theta_max     0.999
_diffrn_measured_fraction_theta_full     0.999
_diffrn_reflns_limit_h_min     -16
_diffrn_reflns_limit_h_max     12
_diffrn_reflns_limit_k_min     -29
_diffrn_reflns_limit_k_max     29
_diffrn_reflns_limit_l_min     -21
_diffrn_reflns_limit_l_max     21
_diffrn_standards_number     ?
_diffrn_standards_interval_count     ?
_diffrn_standards_interval_time     ?
_diffrn_standards_decay_%     ?
_refine_special_details
;
Refinement of <i>F</i>^2^ against ALL reflections. The weighted <i>R</i>-factor
wR and goodness of fit <i>S</i> are based on <i>F</i>^2^, conventional
<i>R</i>-factors <i>R</i> are based on <i>F</i>, with <i>F</i> set to zero for
negative <i>F</i>^2^. The threshold expression of <i>F</i>^2^ >
\s(<i>F</i>^2^) is used only for calculating <i>R</i>-factors(gt) etc. and is
not relevant to the choice of reflections for refinement. <i>R</i>-factors
based on <i>F</i>^2^ are statistically about twice as large as those based on
<i>F</i>, and <i>R</i>- factors based on ALL data will be even larger.
;
_reflns_number_total     10790
_reflns_number_gt     6912
_reflns_threshold_expression     I>2\s(I)
_refine_ls_structure_factor_coef     Fsqd
_refine_ls_matrix_type     full
_refine_ls_R_factor_all     0.1003
_refine_ls_R_factor_gt     0.0600
_refine_ls_wR_factor_gt     0.1519
_refine_ls_wR_factor_ref     0.1836
_refine_ls_goodness_of_fit_ref     1.022
_refine_ls_restrained_S_all     1.028
_refine_ls_number_reflns     10790
_refine_ls_number_parameters     709
_refine_ls_number_restraints     10
_refine_ls_hydrogen_treatment     constr
_refine_ls_weighting_scheme     calc
_refine_ls_weighting_details
         'calc w=1/[\s^2^(Fo^2^)+(0.0764P)^2^+3.8750P] where P=(Fo^2^+2Fc^2^)/3'
_atom_sites_solution_hydrogens     geom
_atom_sites_solution_primary     direct
_atom_sites_solution_secondary     difmap
_refine_ls_shift/su_max     0.011
_refine_ls_shift/su_mean     0.000
_refine_diff_density_max     0.511
_refine_diff_density_min     -0.409
_refine_ls_extinction_method     none
_refine_ls_extinction_coef     ?
loop_
    _atom_type_symbol
    _atom_type_description
    _atom_type_scat_dispersion_real
    _atom_type_scat_dispersion_imag
    _atom_type_scat_source
    'C' 'C' 0.0033 0.0016
                         'International Tables Vol C Tables 4.2.6.8 and 6.1.1.4'
    'H' 'H' 0.0000 0.0000
                         'International Tables Vol C Tables 4.2.6.8 and 6.1.1.4'
    'N' 'N' 0.0061 0.0033
                         'International Tables Vol C Tables 4.2.6.8 and 6.1.1.4'
    'O' 'O' 0.0106 0.0060
                         'International Tables Vol C Tables 4.2.6.8 and 6.1.1.4'
    'F' 'F' 0.0171 0.0103
                         'International Tables Vol C Tables 4.2.6.8 and 6.1.1.4'
_computing_data_collection     'APEX2 (Bruker, 2007)'
_computing_cell_refinement     'SAINT (Bruker, 2007)'
_computing_data_reduction     'SAINT (Bruker, 2007)'
_computing_structure_solution     'SIR97 (Altomare <i>et al.</i>,  1999)'
_computing_structure_refinement     'SHELXL97 (Sheldrick, 2008)'
_computing_molecular_graphics     'PLATON (Spek, 2009)'
_computing_publication_material     'publCIF (Westrip, 2010)'
loop_
    _atom_site_type_symbol
    _atom_site_label
    _atom_site_fract_x
    _atom_site_fract_y
    _atom_site_fract_z
    _atom_site_U_iso_or_equiv
    _atom_site_adp_type
    _atom_site_calc_flag
    _atom_site_refinement_flags
    _atom_site_occupancy
    _atom_site_disorder_assembly
    _atom_site_disorder_group
    N N1 0.21351(13) 0.55799(8) 0.47972(11) 0.0377(5) Uani d . 1 . .
    O O12 0.13397(17) 0.71894(10) 0.37972(14) 0.0757(6) Uani d . 1 . .
    O O13 0.20149(13) 0.68514(8) 0.56473(11) 0.0531(5) Uani d . 1 . .
    O O14 0.08360(14) 0.62505(9) 0.59701(11) 0.0610(5) Uani d . 1 . .
    F F11 0.0021(2) 0.5779(2) 0.07329(13) 0.206(2) Uani d . 1 . .
    F F12 0.0673(3) 0.49891(18) 0.09034(15) 0.1527(13) Uani d . 1 . .
    F F13 0.1539(2) 0.56371(14) 0.05959(12) 0.1232(10) Uani d . 1 . .
    C C11 0.18374(16) 0.60674(11) 0.42886(13) 0.0393(5) Uani d . 1 . .
    H H11 0.2426 0.6315 0.4314 0.047 Uiso calc R 1 . .
    C C12 0.13542(17) 0.51487(11) 0.48334(14) 0.0420(6) Uani d . 1 . .
    H H12A 0.1268 0.4938 0.4351 0.050 Uiso calc R 1 . .
    H H12B 0.0722 0.5332 0.4896 0.050 Uiso calc R 1 . .
    C C13 0.30752(17) 0.53227(11) 0.46200(15) 0.0420(6) Uani d . 1 . .
    H H13A 0.3020 0.5241 0.4069 0.050 Uiso calc R 1 . .
    H H13B 0.3170 0.4967 0.4895 0.050 Uiso calc R 1 . .
    C C14 0.10159(17) 0.64086(11) 0.46267(15) 0.0430(6) Uani d . 1 . .
    H H14 0.0388 0.6194 0.4535 0.052 Uiso calc R 1 . .
    C C111 0.15593(17) 0.59254(11) 0.34376(14) 0.0421(6) Uani d . 1 . .
    C C112 0.06123(18) 0.57289(12) 0.31431(15) 0.0500(7) Uani d . 1 . .
    H H112 0.0125 0.5679 0.3476 0.060 Uiso calc R 1 . .
    C C113 0.0385(2) 0.56065(14) 0.23677(17) 0.0610(8) Uani d . 1 . .
    H H113 -0.0254 0.5479 0.2181 0.073 Uiso calc R 1 . .
    C C114 0.1102(2) 0.56730(14) 0.18657(16) 0.0592(8) Uani d . 1 . .
    C C115 0.2050(2) 0.58634(14) 0.21465(16) 0.0585(8) Uani d . 1 . .
    H H115 0.2537 0.5907 0.1813 0.070 Uiso calc R 1 . .
    C C116 0.22705(19) 0.59887(12) 0.29234(15) 0.0491(6) Uani d . 1 . .
    H H116 0.2909 0.6118 0.3107 0.059 Uiso calc R 1 . .
    C C117 0.0831(3) 0.5552(2) 0.1027(2) 0.0897(13) Uani d . 1 . .
    C C121 0.16261(17) 0.47463(11) 0.54984(14) 0.0434(6) Uani d . 1 . .
    C C122 0.15670(18) 0.41678(12) 0.53886(16) 0.0490(6) Uani d . 1 . .
    H H122 0.1359 0.4024 0.4898 0.059 Uiso calc R 1 . .
    C C123 0.18166(19) 0.37990(13) 0.60070(19) 0.0573(8) Uani d . 1 . .
    H H123 0.1769 0.3411 0.5928 0.069 Uiso calc R 1 . .
    C C124 0.2131(2) 0.40070(16) 0.67316(19) 0.0644(9) Uani d . 1 . .
    H H124 0.2303 0.3761 0.7143 0.077 Uiso calc R 1 . .
    C C125 0.2192(2) 0.45806(15) 0.68468(17) 0.0618(8) Uani d . 1 . .
    H H125 0.2406 0.4722 0.7338 0.074 Uiso calc R 1 . .
    C C126 0.1940(2) 0.49465(13) 0.62428(16) 0.0530(7) Uani d . 1 . .
    H H126 0.1979 0.5334 0.6331 0.064 Uiso calc R 1 . .
    C C131 0.39848(16) 0.56895(11) 0.48345(14) 0.0387(5) Uani d . 1 . .
    C C132 0.47653(18) 0.56848(12) 0.43764(16) 0.0495(6) Uani d . 1 . .
    H H132 0.4706 0.5472 0.3924 0.059 Uiso calc R 1 . .
    C C133 0.56274(19) 0.59933(15) 0.45864(18) 0.0619(8) Uani d . 1 . .
    H H133 0.6148 0.5982 0.4278 0.074 Uiso calc R 1 . .
    C C134 0.5725(2) 0.63169(14) 0.52458(19) 0.0622(8) Uani d . 1 . .
    H H134 0.6306 0.6526 0.5383 0.075 Uiso calc R 1 . .
    C C135 0.4952(2) 0.63286(13) 0.57037(17) 0.0573(7) Uani d . 1 . .
    H H135 0.5011 0.6547 0.6152 0.069 Uiso calc R 1 . .
    C C136 0.40904(18) 0.60163(12) 0.54986(15) 0.0476(6) Uani d . 1 . .
    H H136 0.3575 0.6026 0.5812 0.057 Uiso calc R 1 . .
    C C141 0.0843(2) 0.69809(13) 0.42430(18) 0.0564(7) Uani d . 1 A .
    O O11 0.00554(18) 0.72241(10) 0.45047(17) 0.0879(8) Uani d D 1 . .
    C C143 -0.0206(18) 0.7772(5) 0.4092(9) 0.099(5) Uani d PD 0.47 A 1
    H H14A 0.0313 0.7881 0.3776 0.119 Uiso calc PR 0.47 A 1
    H H14B -0.0840 0.7742 0.3762 0.119 Uiso calc PR 0.47 A 1
    C C144 -0.0277(16) 0.8177(5) 0.4702(9) 0.217(11) Uani d PD 0.47 A 1
    H H14C -0.0817 0.8073 0.4990 0.326 Uiso calc PR 0.47 A 1
    H H14D -0.0403 0.8546 0.4481 0.326 Uiso calc PR 0.47 A 1
    H H14E 0.0342 0.8182 0.5042 0.326 Uiso calc PR 0.47 A 1
    C C14B -0.0790(11) 0.7854(5) 0.3714(8) 0.174(7) Uani d PD 0.53 A 2
    H H14F -0.0454 0.7706 0.3300 0.261 Uiso calc PR 0.53 A 2
    H H14G -0.0998 0.8236 0.3597 0.261 Uiso calc PR 0.53 A 2
    H H14H -0.1368 0.7626 0.3773 0.261 Uiso calc PR 0.53 A 2
    C C14A -0.0121(16) 0.7845(6) 0.4419(9) 0.113(6) Uani d PD 0.53 A 2
    H H14I -0.0432 0.7999 0.4849 0.136 Uiso calc PR 0.53 A 2
    H H14J 0.0496 0.8048 0.4368 0.136 Uiso calc PR 0.53 A 2
    C C142 0.12649(18) 0.64860(12) 0.54960(16) 0.0463(6) Uani d . 1 . .
    C C145 0.2325(2) 0.69825(15) 0.64581(18) 0.0685(9) Uani d . 1 . .
    H H14K 0.3027 0.7090 0.6525 0.082 Uiso calc R 1 . .
    H H14L 0.2249 0.6650 0.6772 0.082 Uiso calc R 1 . .
    C C146 0.1703(3) 0.7456(2) 0.6722(3) 0.1027(14) Uani d . 1 . .
    H H14M 0.1750 0.7779 0.6394 0.154 Uiso calc R 1 . .
    H H14N 0.1945 0.7554 0.7248 0.154 Uiso calc R 1 . .
    H H14O 0.1015 0.7338 0.6695 0.154 Uiso calc R 1 . .
    N N2 0.38330(14) 0.41631(8) 0.17015(11) 0.0379(4) Uani d . 1 . .
    O O22 0.66181(15) 0.44204(10) 0.08333(13) 0.0670(6) Uani d . 1 . .
    O O23 0.54397(17) 0.32714(8) 0.10776(12) 0.0624(5) Uani d . 1 . .
    O O24 0.54353(15) 0.31656(8) 0.23671(12) 0.0604(5) Uani d . 1 . .
    F F21 0.4756(3) 0.71223(9) 0.11140(17) 0.1370(11) Uani d . 1 . .
    F F22 0.56193(16) 0.70396(8) 0.22086(16) 0.1008(8) Uani d . 1 . .
    F F23 0.40388(17) 0.69796(8) 0.21172(16) 0.1031(8) Uani d . 1 . .
    C C21 0.47579(17) 0.44015(10) 0.14446(13) 0.0353(5) Uani d . 1 . .
    H H21 0.4729 0.4318 0.0890 0.042 Uiso calc R 1 . .
    C C22 0.29368(18) 0.43168(11) 0.11700(14) 0.0431(6) Uani d . 1 . .
    H H22A 0.2941 0.4722 0.1082 0.052 Uiso calc R 1 . .
    H H22B 0.2343 0.4228 0.1415 0.052 Uiso calc R 1 . .
    C C23 0.36784(19) 0.42964(11) 0.25048(14) 0.0438(6) Uani d . 1 . .
    H H23A 0.3486 0.4690 0.2539 0.053 Uiso calc R 1 . .
    H H23B 0.4302 0.4241 0.2840 0.053 Uiso calc R 1 . .
    C C24 0.56778(17) 0.40876(10) 0.18446(14) 0.0396(5) Uani d . 1 . .
    H H24 0.5791 0.4205 0.2389 0.048 Uiso calc R 1 . .
    C C211 0.48513(17) 0.50390(10) 0.15241(13) 0.0358(5) Uani d . 1 . .
    C C212 0.51929(18) 0.53005(11) 0.22226(14) 0.0423(6) Uani d . 1 . .
    H H212 0.5422 0.5081 0.2652 0.051 Uiso calc R 1 . .
    C C213 0.5196(2) 0.58816(11) 0.22867(16) 0.0485(6) Uani d . 1 . .
    H H213 0.5419 0.6051 0.2759 0.058 Uiso calc R 1 . .
    C C214 0.4870(2) 0.62105(11) 0.16538(16) 0.0482(6) Uani d . 1 . .
    C C215 0.4547(2) 0.59608(11) 0.09484(16) 0.0496(6) Uani d . 1 . .
    H H215 0.4337 0.6183 0.0518 0.060 Uiso calc R 1 . .
    C C216 0.45416(18) 0.53773(10) 0.08905(14) 0.0413(6) Uani d . 1 . .
    H H216 0.4325 0.5209 0.0416 0.050 Uiso calc R 1 . .
    C C217 0.4827(3) 0.68374(13) 0.1760(2) 0.0680(9) Uani d . 1 . .
    C C221 0.28691(18) 0.40196(12) 0.04024(14) 0.0457(6) Uani d . 1 . .
    C C222 0.2986(3) 0.34475(14) 0.03616(19) 0.0717(9) Uani d . 1 . .
    H H222 0.3143 0.3239 0.0813 0.086 Uiso calc R 1 . .
    C C223 0.2871(3) 0.31745(17) -0.0360(2) 0.0963(13) Uani d . 1 . .
    H H223 0.2951 0.2785 -0.0389 0.116 Uiso calc R 1 . .
    C C224 0.2639(3) 0.34860(19) -0.1022(2) 0.0919(12) Uani d . 1 . .
    H H224 0.2568 0.3307 -0.1501 0.110 Uiso calc R 1 . .
    C C225 0.2514(3) 0.40534(18) -0.09839(19) 0.0822(11) Uani d . 1 . .
    H H225 0.2348 0.4261 -0.1436 0.099 Uiso calc R 1 . .
    C C226 0.2631(2) 0.43214(14) -0.02777(16) 0.0599(8) Uani d . 1 . .
    H H226 0.2549 0.4711 -0.0256 0.072 Uiso calc R 1 . .
    C C231 0.28758(19) 0.39275(13) 0.27726(14) 0.0494(7) Uani d . 1 . .
    C C232 0.2990(2) 0.33483(15) 0.2789(2) 0.0697(9) Uani d . 1 . .
    H H232 0.3558 0.3183 0.2625 0.084 Uiso calc R 1 . .
    C C233 0.2253(3) 0.30143(19) 0.3049(3) 0.1002(14) Uani d . 1 . .
    H H233 0.2329 0.2624 0.3064 0.120 Uiso calc R 1 . .
    C C234 0.1405(3) 0.3259(3) 0.3289(2) 0.1038(16) Uani d . 1 . .
    H H234 0.0913 0.3032 0.3467 0.125 Uiso calc R 1 . .
    C C235 0.1292(3) 0.3825(2) 0.3265(2) 0.0914(13) Uani d . 1 . .
    H H235 0.0718 0.3989 0.3420 0.110 Uiso calc R 1 . .
    C C236 0.2017(2) 0.41593(16) 0.30118(17) 0.0656(9) Uani d . 1 . .
    H H236 0.1933 0.4549 0.3000 0.079 Uiso calc R 1 . .
    C C242 0.55040(19) 0.34538(11) 0.18100(16) 0.0470(6) Uani d . 1 . .
    C C241 0.66075(19) 0.42246(12) 0.14585(17) 0.0492(6) Uani d . 1 B .
    O O21 0.74317(16) 0.40944(13) 0.19179(15) 0.0946(9) Uani d D 1 . .
    C C243 0.8360(4) 0.4181(6) 0.1506(4) 0.090(3) Uani d PD 0.64 B 3
    H H24A 0.8342 0.3933 0.1061 0.109 Uiso calc PR 0.64 B 3
    H H24B 0.8398 0.4569 0.1332 0.109 Uiso calc PR 0.64 B 3
    C C244 0.9203(4) 0.4050(5) 0.2061(4) 0.109(3) Uani d PD 0.64 B 3
    H H24C 0.9181 0.4279 0.2515 0.163 Uiso calc PR 0.64 B 3
    H H24D 0.9812 0.4125 0.1841 0.163 Uiso calc PR 0.64 B 3
    H H24E 0.9180 0.3658 0.2201 0.163 Uiso calc PR 0.64 B 3
    C C24A 0.8544(10) 0.4324(5) 0.1860(10) 0.128(8) Uani d PD 0.36 B 4
    H H24F 0.8582 0.4645 0.1516 0.154 Uiso calc PR 0.36 B 4
    H H24G 0.8952 0.4379 0.2354 0.154 Uiso calc PR 0.36 B 4
    C C24B 0.8650(19) 0.3778(6) 0.1505(12) 0.146(8) Uani d PD 0.36 B 4
    H H24H 0.8623 0.3486 0.1887 0.219 Uiso calc PR 0.36 B 4
    H H24I 0.9283 0.3760 0.1300 0.219 Uiso calc PR 0.36 B 4
    H H24J 0.8115 0.3724 0.1094 0.219 Uiso calc PR 0.36 B 4
    C C245 0.5254(3) 0.26672(13) 0.0932(2) 0.0752(9) Uani d . 1 . .
    H H24K 0.4916 0.2507 0.1346 0.090 Uiso calc R 1 . .
    H H24L 0.4822 0.2618 0.0448 0.090 Uiso calc R 1 . .
    C C246 0.6197(3) 0.23760(18) 0.0893(3) 0.1093(16) Uani d . 1 . .
    H H24M 0.6521 0.2529 0.0475 0.164 Uiso calc R 1 . .
    H H24N 0.6071 0.1980 0.0804 0.164 Uiso calc R 1 . .
    H H24O 0.6623 0.2425 0.1372 0.164 Uiso calc R 1 . .
loop_
    _atom_site_aniso_label
    _atom_site_aniso_U_11
    _atom_site_aniso_U_22
    _atom_site_aniso_U_33
    _atom_site_aniso_U_12
    _atom_site_aniso_U_13
    _atom_site_aniso_U_23
    N1 0.0311(9) 0.0448(12) 0.0382(11) -0.0060(8) 0.0078(8) 0.0023(9)
    O12 0.0774(14) 0.0694(15) 0.0820(16) 0.0023(12) 0.0158(12) 0.0264(13)
    O13 0.0505(10) 0.0579(12) 0.0507(11) -0.0151(9) 0.0055(8) -0.0077(9)
    O14 0.0595(11) 0.0743(14) 0.0534(12) -0.0140(10) 0.0245(9) -0.0069(10)
    F11 0.151(3) 0.404(6) 0.0505(14) 0.166(3) -0.0337(15) -0.042(2)
    F12 0.181(3) 0.202(4) 0.0710(17) -0.037(3) 0.0001(17) -0.051(2)
    F13 0.1219(19) 0.206(3) 0.0443(12) 0.0100(19) 0.0196(12) -0.0045(14)
    C11 0.0329(11) 0.0476(15) 0.0381(13) -0.0077(10) 0.0071(9) 0.0021(11)
    C12 0.0366(12) 0.0497(15) 0.0395(13) -0.0102(10) 0.0034(10) 0.0022(11)
    C13 0.0387(12) 0.0468(15) 0.0412(14) -0.0007(10) 0.0083(10) 0.0001(11)
    C14 0.0328(11) 0.0484(15) 0.0481(15) -0.0059(10) 0.0066(10) -0.0027(12)
    C111 0.0389(12) 0.0480(15) 0.0397(14) -0.0005(10) 0.0057(10) 0.0046(11)
    C112 0.0386(13) 0.0710(19) 0.0407(14) -0.0045(12) 0.0063(10) -0.0025(13)
    C113 0.0451(15) 0.088(2) 0.0486(17) -0.0009(14) -0.0007(12) -0.0074(15)
    C114 0.0560(16) 0.082(2) 0.0394(15) 0.0115(15) 0.0029(12) -0.0009(14)
    C115 0.0568(16) 0.077(2) 0.0440(16) 0.0044(14) 0.0159(13) 0.0072(14)
    C116 0.0407(13) 0.0634(18) 0.0443(15) -0.0045(12) 0.0096(11) 0.0045(13)
    C117 0.075(2) 0.147(4) 0.046(2) 0.022(2) 0.0023(17) -0.011(2)
    C121 0.0347(12) 0.0536(17) 0.0428(14) -0.0089(11) 0.0078(10) 0.0037(12)
    C122 0.0373(12) 0.0577(18) 0.0529(16) -0.0096(11) 0.0095(11) 0.0031(13)
    C123 0.0419(14) 0.0547(18) 0.077(2) -0.0031(12) 0.0121(13) 0.0169(16)
    C124 0.0469(15) 0.087(3) 0.060(2) -0.0028(15) 0.0057(13) 0.0303(18)
    C125 0.0586(17) 0.083(2) 0.0435(16) -0.0127(15) 0.0039(13) 0.0119(16)
    C126 0.0522(15) 0.0607(18) 0.0464(16) -0.0130(13) 0.0068(12) 0.0043(13)
    C131 0.0328(11) 0.0470(15) 0.0365(13) 0.0011(10) 0.0049(9) 0.0065(11)
    C132 0.0392(13) 0.0665(19) 0.0438(15) 0.0014(12) 0.0094(10) 0.0055(13)
    C133 0.0362(14) 0.092(2) 0.0584(19) -0.0052(14) 0.0108(12) 0.0165(17)
    C134 0.0393(14) 0.079(2) 0.066(2) -0.0162(13) -0.0054(13) 0.0145(17)
    C135 0.0508(15) 0.066(2) 0.0523(17) -0.0068(13) -0.0070(12) -0.0023(14)
    C136 0.0383(12) 0.0619(18) 0.0425(14) -0.0027(11) 0.0043(10) 0.0007(13)
    C141 0.0518(16) 0.0537(18) 0.0621(19) -0.0016(13) 0.0002(13) 0.0017(15)
    O11 0.0780(15) 0.0585(15) 0.131(2) 0.0232(12) 0.0290(15) 0.0073(14)
    C143 0.138(11) 0.039(5) 0.118(15) 0.043(6) 0.009(11) 0.012(7)
    C144 0.37(3) 0.088(9) 0.210(18) 0.103(13) 0.118(19) -0.023(10)
    C14B 0.151(10) 0.088(8) 0.264(18) 0.005(7) -0.058(11) 0.077(10)
    C14A 0.123(10) 0.126(14) 0.094(11) 0.051(9) 0.029(9) 0.015(8)
    C142 0.0394(12) 0.0498(16) 0.0512(16) -0.0022(11) 0.0118(11) -0.0056(13)
    C145 0.0693(19) 0.080(2) 0.0548(19) -0.0153(17) -0.0003(15) -0.0133(17)
    C146 0.099(3) 0.116(4) 0.092(3) -0.004(3) 0.008(2) -0.053(3)
    N2 0.0424(10) 0.0403(12) 0.0312(10) -0.0019(8) 0.0055(8) 0.0006(9)
    O22 0.0570(12) 0.0791(15) 0.0675(14) -0.0012(10) 0.0181(10) 0.0241(12)
    O23 0.0950(15) 0.0400(11) 0.0562(12) 0.0020(10) 0.0259(11) -0.0058(9)
    O24 0.0768(13) 0.0461(12) 0.0600(13) 0.0070(9) 0.0149(10) 0.0181(10)
    F21 0.262(4) 0.0399(12) 0.111(2) 0.0095(16) 0.031(2) 0.0165(12)
    F22 0.0904(14) 0.0496(12) 0.161(2) -0.0121(10) 0.0093(14) -0.0315(13)
    F23 0.0920(14) 0.0521(12) 0.171(2) 0.0132(10) 0.0404(15) -0.0288(13)
    C21 0.0431(12) 0.0317(12) 0.0313(12) 0.0008(9) 0.0055(9) -0.0003(10)
    C22 0.0436(13) 0.0460(15) 0.0390(14) -0.0009(11) 0.0018(10) -0.0003(11)
    C23 0.0475(13) 0.0504(16) 0.0342(13) -0.0032(11) 0.0080(10) -0.0005(11)
    C24 0.0459(13) 0.0351(14) 0.0379(13) 0.0039(10) 0.0056(10) 0.0015(10)
    C211 0.0381(11) 0.0335(13) 0.0368(13) 0.0001(9) 0.0079(9) -0.0010(10)
    C212 0.0508(14) 0.0379(14) 0.0377(14) -0.0028(11) 0.0027(10) 0.0006(11)
    C213 0.0602(16) 0.0420(16) 0.0436(15) -0.0040(12) 0.0074(12) -0.0099(12)
    C214 0.0569(15) 0.0334(14) 0.0567(17) 0.0008(11) 0.0160(12) -0.0040(12)
    C215 0.0617(16) 0.0395(15) 0.0481(16) 0.0054(12) 0.0088(12) 0.0077(12)
    C216 0.0528(14) 0.0375(14) 0.0341(13) 0.0022(11) 0.0073(10) 0.0004(10)
    C217 0.082(2) 0.0404(17) 0.083(2) 0.0040(16) 0.0182(18) -0.0055(17)
    C221 0.0477(14) 0.0494(16) 0.0393(14) -0.0060(11) 0.0025(11) -0.0033(12)
    C222 0.099(2) 0.053(2) 0.058(2) -0.0020(17) -0.0138(17) -0.0064(15)
    C223 0.136(4) 0.057(2) 0.087(3) 0.009(2) -0.020(2) -0.024(2)
    C224 0.134(3) 0.090(3) 0.047(2) 0.010(2) -0.007(2) -0.020(2)
    C225 0.116(3) 0.087(3) 0.0420(18) 0.000(2) 0.0004(18) 0.0004(18)
    C226 0.0745(19) 0.062(2) 0.0422(16) -0.0043(15) 0.0022(13) 0.0014(14)
    C231 0.0486(14) 0.066(2) 0.0333(13) -0.0115(13) 0.0039(11) 0.0043(12)
    C232 0.0589(18) 0.073(2) 0.076(2) -0.0123(15) 0.0031(15) 0.0234(18)
    C233 0.095(3) 0.088(3) 0.116(3) -0.030(2) 0.007(3) 0.043(3)
    C234 0.081(3) 0.149(5) 0.083(3) -0.060(3) 0.019(2) 0.021(3)
    C235 0.069(2) 0.145(4) 0.064(2) -0.038(2) 0.0262(17) -0.010(2)
    C236 0.0579(17) 0.094(2) 0.0477(17) -0.0152(16) 0.0157(13) -0.0152(16)
    C242 0.0521(14) 0.0379(15) 0.0528(17) 0.0074(11) 0.0134(12) 0.0034(13)
    C241 0.0470(14) 0.0463(16) 0.0546(17) 0.0041(11) 0.0077(12) 0.0035(13)
    O21 0.0449(12) 0.148(3) 0.0906(18) 0.0171(13) 0.0057(11) 0.0395(17)
    C243 0.040(3) 0.169(9) 0.062(4) 0.010(4) 0.007(3) 0.016(5)
    C244 0.058(4) 0.179(8) 0.093(5) 0.010(5) 0.022(3) 0.007(6)
    C24A 0.148(16) 0.082(10) 0.131(14) 0.019(9) -0.083(12) 0.017(9)
    C24B 0.21(2) 0.087(11) 0.155(18) 0.026(12) 0.063(16) -0.012(11)
    C245 0.098(3) 0.0442(18) 0.085(2) 0.0035(17) 0.0177(19) -0.0142(17)
    C246 0.085(3) 0.070(3) 0.171(5) 0.023(2) 0.007(3) -0.033(3)
_geom_special_details
;
All esds (except the esd in the dihedral angle between two l.s. planes) are
estimated using the full covariance matrix. The cell esds are taken into
account individually in the estimation of esds in distances, angles and
torsion angles; correlations between esds in cell parameters are only used
when they are defined by crystal symmetry. An approximate (isotropic)
treatment of cell esds is used for estimating esds involving l.s. planes.
;
loop_
    _geom_bond_atom_site_label_1
    _geom_bond_atom_site_label_2
    _geom_bond_site_symmetry_2
    _geom_bond_distance
    _geom_bond_publ_flag
    N1 C13 . 1.465(3) ?
    N1 C12 . 1.469(3) ?
    N1 C11 . 1.479(3) ?
    O12 C141 . 1.187(4) ?
    O13 C142 . 1.329(3) ?
    O13 C145 . 1.454(3) ?
    O14 C142 . 1.197(3) ?
    F11 C117 . 1.265(4) ?
    F12 C117 . 1.361(6) ?
    F13 C117 . 1.295(5) ?
    C11 C111 . 1.519(3) ?
    C11 C14 . 1.538(3) ?
    C11 H11 . 0.9800 ?
    C12 C121 . 1.508(4) ?
    C12 H12A . 0.9700 ?
    C12 H12B . 0.9700 ?
    C13 C131 . 1.508(3) ?
    C13 H13A . 0.9700 ?
    C13 H13B . 0.9700 ?
    C14 C141 . 1.515(4) ?
    C14 C142 . 1.519(4) ?
    C14 H14 . 0.9800 ?
    C111 C116 . 1.391(3) ?
    C111 C112 . 1.392(3) ?
    C112 C113 . 1.377(4) ?
    C112 H112 . 0.9300 ?
    C113 C114 . 1.382(4) ?
    C113 H113 . 0.9300 ?
    C114 C115 . 1.382(4) ?
    C114 C117 . 1.487(5) ?
    C115 C116 . 1.380(4) ?
    C115 H115 . 0.9300 ?
    C116 H116 . 0.9300 ?
    C121 C122 . 1.383(4) ?
    C121 C126 . 1.395(4) ?
    C122 C123 . 1.394(4) ?
    C122 H122 . 0.9300 ?
    C123 C124 . 1.371(4) ?
    C123 H123 . 0.9300 ?
    C124 C125 . 1.373(5) ?
    C124 H124 . 0.9300 ?
    C125 C126 . 1.372(4) ?
    C125 H125 . 0.9300 ?
    C126 H126 . 0.9300 ?
    C131 C136 . 1.382(4) ?
    C131 C132 . 1.389(3) ?
    C132 C133 . 1.379(4) ?
    C132 H132 . 0.9300 ?
    C133 C134 . 1.371(4) ?
    C133 H133 . 0.9300 ?
    C134 C135 . 1.380(4) ?
    C134 H134 . 0.9300 ?
    C135 C136 . 1.382(4) ?
    C135 H135 . 0.9300 ?
    C136 H136 . 0.9300 ?
    C141 O11 . 1.330(4) ?
    O11 C14A . 1.492(12) ?
    O11 C143 . 1.504(10) ?
    C143 C144 . 1.440(13) ?
    C143 H14A . 0.9700 ?
    C143 H14B . 0.9700 ?
    C144 H14C . 0.9600 ?
    C144 H14D . 0.9600 ?
    C144 H14E . 0.9600 ?
    C14B C14A . 1.430(13) ?
    C14B H14F . 0.9600 ?
    C14B H14G . 0.9600 ?
    C14B H14H . 0.9600 ?
    C14A H14I . 0.9700 ?
    C14A H14J . 0.9700 ?
    C145 C146 . 1.501(5) ?
    C145 H14K . 0.9700 ?
    C145 H14L . 0.9700 ?
    C146 H14M . 0.9600 ?
    C146 H14N . 0.9600 ?
    C146 H14O . 0.9600 ?
    N2 C23 . 1.470(3) ?
    N2 C22 . 1.472(3) ?
    N2 C21 . 1.479(3) ?
    O22 C241 . 1.183(3) ?
    O23 C242 . 1.337(3) ?
    O23 C245 . 1.468(4) ?
    O24 C242 . 1.197(3) ?
    F21 C217 . 1.302(4) ?
    F22 C217 . 1.331(4) ?
    F23 C217 . 1.332(4) ?
    C21 C211 . 1.518(3) ?
    C21 C24 . 1.534(3) ?
    C21 H21 . 0.9800 ?
    C22 C221 . 1.501(4) ?
    C22 H22A . 0.9700 ?
    C22 H22B . 0.9700 ?
    C23 C231 . 1.502(3) ?
    C23 H23A . 0.9700 ?
    C23 H23B . 0.9700 ?
    C24 C242 . 1.518(4) ?
    C24 C241 . 1.520(4) ?
    C24 H24 . 0.9800 ?
    C211 C216 . 1.384(3) ?
    C211 C212 . 1.391(3) ?
    C212 C213 . 1.379(4) ?
    C212 H212 . 0.9300 ?
    C213 C214 . 1.376(4) ?
    C213 H213 . 0.9300 ?
    C214 C215 . 1.383(4) ?
    C214 C217 . 1.497(4) ?
    C215 C216 . 1.384(4) ?
    C215 H215 . 0.9300 ?
    C216 H216 . 0.9300 ?
    C221 C222 . 1.366(4) ?
    C221 C226 . 1.385(4) ?
    C222 C223 . 1.402(5) ?
    C222 H222 . 0.9300 ?
    C223 C224 . 1.371(5) ?
    C223 H223 . 0.9300 ?
    C224 C225 . 1.355(5) ?
    C224 H224 . 0.9300 ?
    C225 C226 . 1.374(4) ?
    C225 H225 . 0.9300 ?
    C226 H226 . 0.9300 ?
    C231 C232 . 1.379(5) ?
    C231 C236 . 1.383(4) ?
    C232 C233 . 1.383(5) ?
    C232 H232 . 0.9300 ?
    C233 C234 . 1.384(7) ?
    C233 H233 . 0.9300 ?
    C234 C235 . 1.349(7) ?
    C234 H234 . 0.9300 ?
    C235 C236 . 1.366(5) ?
    C235 H235 . 0.9300 ?
    C236 H236 . 0.9300 ?
    C241 O21 . 1.321(3) ?
    O21 C243 . 1.522(6) ?
    O21 C24A . 1.602(14) ?
    C243 C244 . 1.430(8) ?
    C243 H24A . 0.9700 ?
    C243 H24B . 0.9700 ?
    C244 H24C . 0.9600 ?
    C244 H24D . 0.9600 ?
    C244 H24E . 0.9600 ?
    C24A C24B . 1.447(12) ?
    C24A H24F . 0.9700 ?
    C24A H24G . 0.9700 ?
    C24B H24H . 0.9600 ?
    C24B H24I . 0.9600 ?
    C24B H24J . 0.9600 ?
    C245 C246 . 1.449(5) ?
    C245 H24K . 0.9700 ?
    C245 H24L . 0.9700 ?
    C246 H24M . 0.9600 ?
    C246 H24N . 0.9600 ?
    C246 H24O . 0.9600 ?
loop_
    _geom_angle_atom_site_label_1
    _geom_angle_atom_site_label_2
    _geom_angle_atom_site_label_3
    _geom_angle_site_symmetry_1
    _geom_angle_site_symmetry_3
    _geom_angle
    _geom_angle_publ_flag
    C13 N1 C12 . . 110.9(2) ?
    C13 N1 C11 . . 112.11(17) ?
    C12 N1 C11 . . 115.09(18) ?
    C142 O13 C145 . . 116.9(2) ?
    N1 C11 C111 . . 115.3(2) ?
    N1 C11 C14 . . 109.64(18) ?
    C111 C11 C14 . . 112.57(19) ?
    N1 C11 H11 . . 106.2 ?
    C111 C11 H11 . . 106.2 ?
    C14 C11 H11 . . 106.2 ?
    N1 C12 C121 . . 111.26(19) ?
    N1 C12 H12A . . 109.4 ?
    C121 C12 H12A . . 109.4 ?
    N1 C12 H12B . . 109.4 ?
    C121 C12 H12B . . 109.4 ?
    H12A C12 H12B . . 108.0 ?
    N1 C13 C131 . . 113.6(2) ?
    N1 C13 H13A . . 108.8 ?
    C131 C13 H13A . . 108.8 ?
    N1 C13 H13B . . 108.8 ?
    C131 C13 H13B . . 108.8 ?
    H13A C13 H13B . . 107.7 ?
    C141 C14 C142 . . 109.5(2) ?
    C141 C14 C11 . . 112.3(2) ?
    C142 C14 C11 . . 111.1(2) ?
    C141 C14 H14 . . 107.9 ?
    C142 C14 H14 . . 107.9 ?
    C11 C14 H14 . . 107.9 ?
    C116 C111 C112 . . 117.7(2) ?
    C116 C111 C11 . . 119.6(2) ?
    C112 C111 C11 . . 122.7(2) ?
    C113 C112 C111 . . 121.1(2) ?
    C113 C112 H112 . . 119.5 ?
    C111 C112 H112 . . 119.5 ?
    C112 C113 C114 . . 120.3(3) ?
    C112 C113 H113 . . 119.9 ?
    C114 C113 H113 . . 119.9 ?
    C115 C114 C113 . . 119.6(3) ?
    C115 C114 C117 . . 121.1(3) ?
    C113 C114 C117 . . 119.2(3) ?
    C116 C115 C114 . . 119.8(3) ?
    C116 C115 H115 . . 120.1 ?
    C114 C115 H115 . . 120.1 ?
    C115 C116 C111 . . 121.5(2) ?
    C115 C116 H116 . . 119.3 ?
    C111 C116 H116 . . 119.3 ?
    F11 C117 F13 . . 110.7(4) ?
    F11 C117 F12 . . 104.0(4) ?
    F13 C117 F12 . . 99.9(3) ?
    F11 C117 C114 . . 114.4(3) ?
    F13 C117 C114 . . 115.2(3) ?
    F12 C117 C114 . . 111.1(4) ?
    C122 C121 C126 . . 118.0(2) ?
    C122 C121 C12 . . 121.0(2) ?
    C126 C121 C12 . . 121.0(2) ?
    C121 C122 C123 . . 120.6(3) ?
    C121 C122 H122 . . 119.7 ?
    C123 C122 H122 . . 119.7 ?
    C124 C123 C122 . . 120.2(3) ?
    C124 C123 H123 . . 119.9 ?
    C122 C123 H123 . . 119.9 ?
    C123 C124 C125 . . 119.7(3) ?
    C123 C124 H124 . . 120.2 ?
    C125 C124 H124 . . 120.2 ?
    C126 C125 C124 . . 120.5(3) ?
    C126 C125 H125 . . 119.8 ?
    C124 C125 H125 . . 119.8 ?
    C125 C126 C121 . . 121.0(3) ?
    C125 C126 H126 . . 119.5 ?
    C121 C126 H126 . . 119.5 ?
    C136 C131 C132 . . 118.3(2) ?
    C136 C131 C13 . . 121.9(2) ?
    C132 C131 C13 . . 119.8(2) ?
    C133 C132 C131 . . 120.6(3) ?
    C133 C132 H132 . . 119.7 ?
    C131 C132 H132 . . 119.7 ?
    C134 C133 C132 . . 120.7(3) ?
    C134 C133 H133 . . 119.7 ?
    C132 C133 H133 . . 119.7 ?
    C133 C134 C135 . . 119.3(3) ?
    C133 C134 H134 . . 120.3 ?
    C135 C134 H134 . . 120.3 ?
    C134 C135 C136 . . 120.2(3) ?
    C134 C135 H135 . . 119.9 ?
    C136 C135 H135 . . 119.9 ?
    C135 C136 C131 . . 120.9(2) ?
    C135 C136 H136 . . 119.5 ?
    C131 C136 H136 . . 119.5 ?
    O12 C141 O11 . . 125.0(3) ?
    O12 C141 C14 . . 126.2(3) ?
    O11 C141 C14 . . 108.8(3) ?
    C141 O11 C14A . . 121.0(9) ?
    C141 O11 C143 . . 111.1(8) ?
    C14A O11 C143 . . 22.8(9) ?
    C144 C143 O11 . . 104.8(11) ?
    C144 C143 H14A . . 110.8 ?
    O11 C143 H14A . . 110.8 ?
    C144 C143 H14B . . 110.8 ?
    O11 C143 H14B . . 110.8 ?
    H14A C143 H14B . . 108.9 ?
    C14A C14B H14F . . 109.5 ?
    C14A C14B H14G . . 109.5 ?
    H14F C14B H14G . . 109.5 ?
    C14A C14B H14H . . 109.5 ?
    H14F C14B H14H . . 109.5 ?
    H14G C14B H14H . . 109.5 ?
    C14B C14A O11 . . 100.2(11) ?
    C14B C14A H14I . . 111.7 ?
    O11 C14A H14I . . 111.7 ?
    C14B C14A H14J . . 111.7 ?
    O11 C14A H14J . . 111.7 ?
    H14I C14A H14J . . 109.5 ?
    O14 C142 O13 . . 125.5(3) ?
    O14 C142 C14 . . 124.2(2) ?
    O13 C142 C14 . . 110.3(2) ?
    O13 C145 C146 . . 110.5(3) ?
    O13 C145 H14K . . 109.5 ?
    C146 C145 H14K . . 109.5 ?
    O13 C145 H14L . . 109.5 ?
    C146 C145 H14L . . 109.5 ?
    H14K C145 H14L . . 108.1 ?
    C145 C146 H14M . . 109.5 ?
    C145 C146 H14N . . 109.5 ?
    H14M C146 H14N . . 109.5 ?
    C145 C146 H14O . . 109.5 ?
    H14M C146 H14O . . 109.5 ?
    H14N C146 H14O . . 109.5 ?
    C23 N2 C22 . . 110.25(19) ?
    C23 N2 C21 . . 115.01(18) ?
    C22 N2 C21 . . 111.59(18) ?
    C242 O23 C245 . . 117.9(2) ?
    N2 C21 C211 . . 114.48(18) ?
    N2 C21 C24 . . 109.68(18) ?
    C211 C21 C24 . . 112.74(19) ?
    N2 C21 H21 . . 106.5 ?
    C211 C21 H21 . . 106.5 ?
    C24 C21 H21 . . 106.5 ?
    N2 C22 C221 . . 113.6(2) ?
    N2 C22 H22A . . 108.8 ?
    C221 C22 H22A . . 108.8 ?
    N2 C22 H22B . . 108.8 ?
    C221 C22 H22B . . 108.8 ?
    H22A C22 H22B . . 107.7 ?
    N2 C23 C231 . . 110.9(2) ?
    N2 C23 H23A . . 109.5 ?
    C231 C23 H23A . . 109.5 ?
    N2 C23 H23B . . 109.5 ?
    C231 C23 H23B . . 109.5 ?
    H23A C23 H23B . . 108.0 ?
    C242 C24 C241 . . 108.9(2) ?
    C242 C24 C21 . . 110.4(2) ?
    C241 C24 C21 . . 110.8(2) ?
    C242 C24 H24 . . 108.9 ?
    C241 C24 H24 . . 108.9 ?
    C21 C24 H24 . . 108.9 ?
    C216 C211 C212 . . 118.3(2) ?
    C216 C211 C21 . . 119.2(2) ?
    C212 C211 C21 . . 122.4(2) ?
    C213 C212 C211 . . 120.8(2) ?
    C213 C212 H212 . . 119.6 ?
    C211 C212 H212 . . 119.6 ?
    C214 C213 C212 . . 120.1(2) ?
    C214 C213 H213 . . 119.9 ?
    C212 C213 H213 . . 119.9 ?
    C213 C214 C215 . . 120.2(2) ?
    C213 C214 C217 . . 118.4(3) ?
    C215 C214 C217 . . 121.3(3) ?
    C214 C215 C216 . . 119.3(2) ?
    C214 C215 H215 . . 120.4 ?
    C216 C215 H215 . . 120.4 ?
    C215 C216 C211 . . 121.4(2) ?
    C215 C216 H216 . . 119.3 ?
    C211 C216 H216 . . 119.3 ?
    F21 C217 F22 . . 106.9(3) ?
    F21 C217 F23 . . 106.9(3) ?
    F22 C217 F23 . . 105.0(3) ?
    F21 C217 C214 . . 114.0(3) ?
    F22 C217 C214 . . 112.8(3) ?
    F23 C217 C214 . . 110.6(3) ?
    C222 C221 C226 . . 118.9(3) ?
    C222 C221 C22 . . 121.0(3) ?
    C226 C221 C22 . . 120.0(3) ?
    C221 C222 C223 . . 120.1(3) ?
    C221 C222 H222 . . 119.9 ?
    C223 C222 H222 . . 119.9 ?
    C224 C223 C222 . . 119.5(4) ?
    C224 C223 H223 . . 120.2 ?
    C222 C223 H223 . . 120.2 ?
    C225 C224 C223 . . 120.6(3) ?
    C225 C224 H224 . . 119.7 ?
    C223 C224 H224 . . 119.7 ?
    C224 C225 C226 . . 119.9(3) ?
    C224 C225 H225 . . 120.0 ?
    C226 C225 H225 . . 120.0 ?
    C225 C226 C221 . . 121.0(3) ?
    C225 C226 H226 . . 119.5 ?
    C221 C226 H226 . . 119.5 ?
    C232 C231 C236 . . 118.8(3) ?
    C232 C231 C23 . . 120.1(3) ?
    C236 C231 C23 . . 121.0(3) ?
    C231 C232 C233 . . 119.5(4) ?
    C231 C232 H232 . . 120.2 ?
    C233 C232 H232 . . 120.2 ?
    C232 C233 C234 . . 120.3(4) ?
    C232 C233 H233 . . 119.8 ?
    C234 C233 H233 . . 119.8 ?
    C235 C234 C233 . . 119.9(3) ?
    C235 C234 H234 . . 120.0 ?
    C233 C234 H234 . . 120.0 ?
    C234 C235 C236 . . 120.2(4) ?
    C234 C235 H235 . . 119.9 ?
    C236 C235 H235 . . 119.9 ?
    C235 C236 C231 . . 121.2(4) ?
    C235 C236 H236 . . 119.4 ?
    C231 C236 H236 . . 119.4 ?
    O24 C242 O23 . . 125.7(3) ?
    O24 C242 C24 . . 123.9(3) ?
    O23 C242 C24 . . 110.4(2) ?
    O22 C241 O21 . . 123.1(3) ?
    O22 C241 C24 . . 126.1(2) ?
    O21 C241 C24 . . 110.8(2) ?
    C241 O21 C243 . . 110.9(3) ?
    C241 O21 C24A . . 127.0(6) ?
    C243 O21 C24A . . 26.5(5) ?
    C244 C243 O21 . . 106.2(5) ?
    C244 C243 H24A . . 110.5 ?
    O21 C243 H24A . . 110.5 ?
    C244 C243 H24B . . 110.5 ?
    O21 C243 H24B . . 110.5 ?
    H24A C243 H24B . . 108.7 ?
    C24B C24A O21 . . 82.1(12) ?
    C24B C24A H24F . . 114.9 ?
    O21 C24A H24F . . 114.9 ?
    C24B C24A H24G . . 114.9 ?
    O21 C24A H24G . . 114.9 ?
    H24F C24A H24G . . 112.0 ?
    C246 C245 O23 . . 109.9(3) ?
    C246 C245 H24K . . 109.7 ?
    O23 C245 H24K . . 109.7 ?
    C246 C245 H24L . . 109.7 ?
    O23 C245 H24L . . 109.7 ?
    H24K C245 H24L . . 108.2 ?
    C245 C246 H24M . . 109.5 ?
    C245 C246 H24N . . 109.5 ?
    H24M C246 H24N . . 109.5 ?
    C245 C246 H24O . . 109.5 ?
    H24M C246 H24O . . 109.5 ?
    H24N C246 H24O . . 109.5 ?
loop_
    _geom_hbond_atom_site_label_D
    _geom_hbond_atom_site_label_H
    _geom_hbond_atom_site_label_A
    _geom_hbond_site_symmetry_A
    _geom_hbond_distance_DH
    _geom_hbond_distance_HA
    _geom_hbond_distance_DA
    _geom_hbond_angle_DHA
    _geom_hbond_publ_flag
    C226 H226 O22 3_665 0.93 2.60 3.323(4) 135 yes
    C235 H235 O14 3_566 0.93 2.51 3.294(4) 142 yes
data_global
_journal_date_recd_electronic     2010-03-10
_journal_date_accepted     2010-03-20
_journal_name_full     'Acta Crystallographica, Section E'
_journal_year     2010
_journal_volume     66
_journal_issue      4
_journal_page_first     o961
_journal_page_last     o962
_journal_paper_category     QO
_journal_coeditor_code     CV2702
_publ_contact_author_name     'Maria Daoudi'
_publ_contact_author_address
;
Laboratoire de Chimie Organique, Facult\'e des Sciences Dhar el Mahraz,
Universit\'e Sidi Mohammed Ben Abdellah, F\`es, Morocco
;
_publ_contact_author_email     'daoudimaria@yahoo.fr'
_publ_contact_author_fax     '00 212  (0) 5 55 73 31 71'
_publ_contact_author_phone     '00 212  (0) 5 55 73 31 71'
_publ_section_title
;
Diethyl 2-{(dibenzylamino)[4-(trifluoromethyl)phenyl]methyl}malonate
;
loop_
    _publ_author_name
    _publ_author_footnote
    _publ_author_address
    'Meskini, Ihssan' .
;
Laboratoire de Chimie Organique, Facult\'e des Sciences Dhar el Mahraz,
Universit\'e Sidi Mohammed Ben Abdellah, F\`es, Morocco
;
    'Daoudi, Maria' .
;
Laboratoire de Chimie Organique, Facult\'e des Sciences Dhar el Mahraz,
Universit\'e Sidi Mohammed Ben Abdellah, F\`es, Morocco
;
    'Daran, Jean-Claude' .
;
Laboratoire de Chimie de Coordination, 205 Route de Narbonne,
31077 Toulouse Cedex, France
;
    'Zouihri, Hafid' .
;
Centre National pour la Recherche Scientifique et Technique, Division UATRS,
Rabat, Morocco
;
    'Kerbal, Abdelali' .
;
Laboratoire de Chimie Organique, Facult\'e des Sciences Dhar el Mahraz,
Universit\'e Sidi Mohammed Ben Abdellah, F\`es, Morocco
;
_publ_section_synopsis     .
