# Supplementary material for: Diethyl 2-{(dibenzyl­amino)[4-(trifluoro­meth­yl)phen­yl]meth­yl}malonate
Source: Acta Crystallogr Sect E Struct Rep Online. 2010 Mar 27;66(Pt 4):o961–2. doi: 10.1107/S1600536810010512 (PMC2983889; doi:10.1107/S1600536810010512)
Supplement: Supplementary file 2 [file e-66-0o961-Isup2.hkl]

#
# h,k,l, Fc-squared, Fo-squared, sigma(Fo-squared) and status flag
#
data_I
_shelx_title ' Zouihri_IM111_Test_0m in P2(1)/c'
_shelx_refln_list_code          4
_shelx_F_calc_maximum      344.27
_exptl_crystal_F_000      2160.00
_reflns_d_resolution_high  0.8101
 
loop_
 _symmetry_equiv_pos_as_xyz
 'x, y, z'
 '-x, y+1/2, -z+1/2'
 '-x, -y, -z'
 'x, -y-1/2, z-1/2'
 
_cell_length_a    13.4131
_cell_length_b    23.6608
_cell_length_c    17.3769
_cell_angle_alpha  90.000
_cell_angle_beta   96.826
_cell_angle_gamma  90.000
 
_shelx_F_squared_multiplier     1.000
 
loop_
 _refln_index_h
 _refln_index_k
 _refln_index_l
 _refln_F_squared_calc
 _refln_F_squared_meas
 _refln_F_squared_sigma
 _refln_observed_status
   2   0   0     4992.23     4459.59    109.06 o
   3   0   0   118523.89   111207.42   1433.90 o
   4   0   0    15566.31    13443.41    176.83 o
   5   0   0      843.56      736.91     18.10 o
   6   0   0      543.56      604.00     17.29 o
   7   0   0      317.17      393.27     19.26 o
   8   0   0      260.84      235.19     16.94 o
   9   0   0       59.37       40.79     13.56 o
  10   0   0      397.65      549.33     43.37 o
  11   0   0       26.81       86.30     55.46 o
  12   0   0      157.27      162.10     26.15 o
  13   0   0      187.24      245.97     44.25 o
  14   0   0      216.49      173.21     43.45 o
  15   0   0        0.54       -9.08     37.13 o
  16   0   0       43.06       79.42     42.30 o
   2   1   0     7188.49     6512.51     57.59 o
   3   1   0    49225.70    50318.52    403.16 o
   4   1   0    12068.02    12965.08    120.99 o
   5   1   0      292.74      350.16      9.85 o
   6   1   0       79.81       54.13      6.62 o
   7   1   0      190.20      122.32      8.96 o
   8   1   0     3407.71     3560.04     49.33 o
   9   1   0      200.61      104.95     10.87 o
  10   1   0       20.40       39.29     10.60 o
  11   1   0        2.98       50.56     17.48 o
  12   1   0       61.19       92.10     20.02 o
  13   1   0      394.11      419.40     27.61 o
  14   1   0       48.95       91.21     28.09 o
  15   1   0        2.05       -3.14     26.33 o
  16   1   0       57.80       50.53     30.76 o
   2   2   0    10822.02     9436.62     66.26 o
   3   2   0      829.96      843.06      7.75 o
   4   2   0       83.67       18.24      3.52 o
   5   2   0      524.55      558.92      7.18 o
   6   2   0      920.57     1122.72     15.11 o
   7   2   0     1768.41     1634.54     21.18 o
   8   2   0      191.52      236.79      7.55 o
   9   2   0      596.53      579.15     18.21 o
  10   2   0       49.86       41.65      5.66 o
  11   2   0      124.07       73.11     12.57 o
  12   2   0        2.83       -8.42     15.46 o
  13   2   0        0.68       -4.69     18.28 o
  14   2   0        0.89        6.43     18.78 o
  15   2   0        3.35      -12.40     45.57 o
  16   2   0       54.64       43.64     31.23 o
   2   3   0    13156.87    13839.98    103.34 o
   3   3   0    13529.09    13223.24     91.79 o
   4   3   0     4070.81     4277.87     29.16 o
   5   3   0      735.47      763.68      7.93 o
   6   3   0      211.75      154.82      6.53 o
   7   3   0      260.39      207.79      6.18 o
   8   3   0      852.46      874.95     15.38 o
   9   3   0      198.43      169.23      7.95 o
  10   3   0      989.00      950.63     16.83 o
  11   3   0     1214.11     1247.87     22.30 o
  12   3   0        2.03       13.50      6.67 o
  13   3   0      295.01      293.66     11.92 o
  14   3   0       63.35       35.89      9.89 o
  15   3   0       13.16       23.47     21.21 o
  16   3   0       20.89      -12.18     33.68 o
   0   4   0    42486.21    43371.41    694.69 o
   1   4   0     2963.14     2547.62     26.18 o
   2   4   0     9362.19     8273.37     64.72 o
   3   4   0     1777.61     1772.04     14.98 o
   4   4   0       49.04       49.52      2.99 o
   5   4   0      380.89      447.05      6.56 o
   6   4   0     4901.86     5073.02     37.78 o
   7   4   0      535.01      533.30      9.75 o
   8   4   0      187.89      199.12      6.02 o
   9   4   0        3.36       16.34      4.13 o
  10   4   0       72.68       62.87      5.75 o
  11   4   0      141.00      127.52     16.67 o
  12   4   0        4.70       -9.17      9.53 o
  13   4   0      171.82      199.26     10.69 o
  14   4   0       28.00       13.27      8.86 o
  15   4   0       66.03       67.61      8.73 o
  16   4   0        0.26       -4.55     21.97 o
   1   5   0    15825.57    15729.74    135.80 o
   2   5   0        0.19       -1.56      2.94 o
   3   5   0       29.39       51.26      3.14 o
   4   5   0     2471.11     2442.79     20.12 o
   5   5   0     4831.94     4481.17     30.05 o
   6   5   0        1.58       -0.30      2.54 o
   7   5   0      338.50      331.01      9.03 o
   8   5   0     1395.30     1334.39     13.83 o
   9   5   0      244.99      309.81     10.07 o
  10   5   0      695.68      695.58     12.00 o
  11   5   0      209.42      196.04     10.88 o
  12   5   0       48.51       38.71      8.30 o
  13   5   0       30.37       14.14     11.11 o
  14   5   0       25.41       43.05     11.30 o
  15   5   0        4.44       -8.16      8.16 o
  16   5   0       10.18       -8.32      8.32 o
   0   6   0    72034.08    74841.58   1198.30 o
   1   6   0      409.07      526.27      8.65 o
   2   6   0     2039.49     1879.31     18.23 o
   3   6   0      500.36      508.83      7.47 o
   4   6   0       58.82       55.11      3.32 o
   5   6   0     9022.77    10134.19     71.00 o
   6   6   0      132.77      117.53      3.80 o
   7   6   0       52.94       35.35      3.61 o
   8   6   0      705.28      596.65      9.04 o
   9   6   0      413.64      399.59      7.87 o
  10   6   0       39.81       62.38      6.08 o
  11   6   0       54.78       18.65      7.24 o
  12   6   0      104.64      108.57      6.83 o
  13   6   0        5.52       -2.17      5.83 o
  14   6   0        2.67       -4.21      6.56 o
  15   6   0        0.69       -5.85     10.65 o
  16   6   0       93.55       96.78     12.94 o
   1   7   0      257.56      297.35      8.08 o
   2   7   0     1757.22     1920.26     19.81 o
   3   7   0     1241.91     1057.60     11.99 o
   4   7   0      790.22      733.75      9.67 o
   5   7   0      757.95      776.05      9.96 o
   6   7   0      543.60      569.56      8.34 o
   7   7   0       87.50       62.29      3.76 o
   8   7   0      679.08      701.20      8.88 o
   9   7   0      105.79       91.56      5.05 o
  10   7   0       89.73      123.92      5.55 o
  11   7   0      264.87      259.08      9.25 o
  12   7   0        7.40       -1.44      5.86 o
  13   7   0      403.78      392.52     11.32 o
  14   7   0        2.61       -6.05      6.05 o
  15   7   0       42.13       50.08     12.39 o
   0   8   0    39905.54    37544.80    486.29 o
   1   8   0     4895.27     4573.47     43.01 o
   2   8   0      201.96      170.66      5.29 o
   3   8   0     1424.14     1629.39     17.30 o
   4   8   0     1062.45     1033.46     12.41 o
   5   8   0     1833.96     1946.35     18.71 o
   6   8   0      202.96      198.73      6.31 o
   7   8   0       80.06      120.69      5.17 o
   8   8   0       44.45       43.00      5.33 o
   9   8   0      559.93      506.35      8.16 o
  10   8   0      174.16      184.92      6.58 o
  11   8   0        1.87       -3.15      5.10 o
  12   8   0      222.91      227.19     10.27 o
  13   8   0      295.25      333.75     12.13 o
  14   8   0        7.25       14.97      6.86 o
  15   8   0      103.86      103.32     10.61 o
   1   9   0      590.53      519.64     10.27 o
   2   9   0      108.61      142.00      5.43 o
   3   9   0        2.88       -0.23      3.67 o
   4   9   0     3632.46     4110.79     36.09 o
   5   9   0      605.76      612.19     11.90 o
   6   9   0     1251.05     1443.56     15.75 o
   7   9   0      242.74      244.48      8.16 o
   8   9   0        9.62        9.86      4.06 o
   9   9   0      100.79      125.95      5.36 o
  10   9   0       67.08       31.49      5.67 o
  11   9   0      351.54      368.35     11.47 o
  12   9   0        5.76       19.38      7.11 o
  13   9   0      218.64      205.61     13.15 o
  14   9   0      139.01      147.09      9.15 o
  15   9   0       22.53       30.31      7.67 o
   0  10   0    22602.66    25170.14    330.20 o
   1  10   0      938.30      735.23     12.34 o
   2  10   0       33.29       26.18      4.57 o
   3  10   0     4235.56     4440.71     40.41 o
   4  10   0      736.53      709.15     11.17 o
   5  10   0     4042.84     4038.10     36.24 o
   6  10   0     1285.68     1261.14     15.03 o
   7  10   0      241.69      202.59      7.20 o
   8  10   0      232.11      267.74      7.15 o
   9  10   0       77.94       80.33      5.42 o
  10  10   0       35.95       40.60      6.10 o
  11  10   0        8.27        7.71      6.13 o
  12  10   0      139.75      153.48      7.99 o
  13  10   0        0.64        5.18      7.40 o
  14  10   0       84.44      109.75     12.14 o
  15  10   0        2.02       -1.16      7.63 o
   1  11   0       36.41       65.14      6.18 o
   2  11   0     1189.46     1003.36     14.15 o
   3  11   0      825.15      713.26     12.70 o
   4  11   0     1161.43     1312.28     16.17 o
   5  11   0        3.07       -3.92      4.63 o
   6  11   0      166.96      145.88      6.68 o
   7  11   0      580.51      548.94     14.08 o
   8  11   0      279.86      356.80     10.65 o
   9  11   0       17.19        5.13      5.26 o
  10  11   0      209.21      184.63      7.03 o
  11  11   0      116.40      161.85      7.29 o
  12  11   0       81.46       75.47      8.49 o
  13  11   0        3.75       -3.48      7.56 o
  14  11   0       36.56       63.25      9.12 o
  15  11   0        0.52       11.25      8.42 o
   0  12   0     2152.48     2410.71     41.94 o
   1  12   0      616.61      756.54     15.15 o
   2  12   0     3242.28     3293.59     32.59 o
   3  12   0       24.31       40.30      5.49 o
   4  12   0       26.60       37.09      5.27 o
   5  12   0      126.83      164.26      7.43 o
   6  12   0      258.60      227.72      7.77 o
   7  12   0       77.57       88.54      6.53 o
   8  12   0       20.32       25.14      5.71 o
   9  12   0      333.34      341.33      9.79 o
  10  12   0      206.75      230.49      8.66 o
  11  12   0       25.01       12.06      6.29 o
  12  12   0      206.62      196.43      9.47 o
  13  12   0        7.31        1.72      6.83 o
  14  12   0        0.62       -8.18      8.18 o
   1  13   0      731.71      938.63     19.64 o
   2  13   0     1952.42     2090.49     25.47 o
   3  13   0        2.59        2.27      5.03 o
   4  13   0     3456.85     3613.91     35.77 o
   5  13   0     1153.17     1164.96     16.30 o
   6  13   0       24.47       19.40      5.90 o
   7  13   0      472.17      485.50     11.09 o
   8  13   0       11.40       11.99      6.54 o
   9  13   0       89.79       93.04      7.62 o
  10  13   0       10.53       23.69      6.60 o
  11  13   0      182.57      185.85      8.69 o
  12  13   0       78.22       75.76      6.95 o
  13  13   0        4.92        9.01      7.59 o
  14  13   0       12.77       16.11      8.97 o
   0  14   0     1546.99     1343.64     30.50 o
   1  14   0     1138.07     1206.67     20.12 o
   2  14   0     2118.88     1987.64     25.29 o
   3  14   0      498.27      538.58     11.94 o
   4  14   0      762.53      695.07     14.32 o
   5  14   0      122.96      160.13      7.86 o
   6  14   0        0.03       -1.13      6.10 o
   7  14   0        9.84       29.68      7.77 o
   8  14   0     1148.42     1266.92     18.97 o
   9  14   0        0.22       -3.34      6.78 o
  10  14   0        5.24        3.10      6.89 o
  11  14   0       26.78        9.11      6.91 o
  12  14   0       54.85       64.93      7.60 o
  13  14   0       38.94       57.29      8.73 o
  14  14   0        3.15       -7.34      7.62 o
   1  15   0      386.05      446.13     13.34 o
   2  15   0      503.28      490.52     12.89 o
   3  15   0        2.96       -6.07      6.07 o
   4  15   0      135.16      121.61      7.89 o
   5  15   0      273.12      289.75      9.70 o
   6  15   0      579.89      556.20     13.26 o
   7  15   0      162.41      216.33      9.34 o
   8  15   0      219.75      206.77     10.21 o
   9  15   0       21.76       22.18      7.42 o
  10  15   0      560.95      651.76     14.62 o
  11  15   0       94.86       66.47      8.22 o
  12  15   0        0.58       -2.74      7.15 o
  13  15   0       21.02       39.36      9.44 o
  14  15   0       31.13       22.49      8.89 o
   0  16   0        3.48       -9.68      9.68 o
   1  16   0        4.21       -7.23      7.23 o
   2  16   0      109.80       94.02      8.52 o
   3  16   0       55.60       39.44      7.07 o
   4  16   0      150.76      170.99      8.96 o
   5  16   0       52.82       59.92      7.65 o
   6  16   0       27.07       18.84      7.46 o
   7  16   0     2447.60     2404.96     28.14 o
   8  16   0        7.32       11.48      7.78 o
   9  16   0      253.38      279.48     11.19 o
  10  16   0      189.00      222.01     10.29 o
  11  16   0       11.81        2.22      7.68 o
  12  16   0       22.75       24.84      8.05 o
  13  16   0      107.75      138.51      9.23 o
   1  17   0      104.19      156.55     12.61 o
   2  17   0      158.75      126.14      9.26 o
   3  17   0        1.60        1.22      6.64 o
   4  17   0      951.71      909.79     16.85 o
   5  17   0        9.75       -7.44      7.44 o
   6  17   0        7.99        4.64      7.53 o
   7  17   0       62.92       78.90      8.87 o
   8  17   0       74.46       74.06      8.88 o
   9  17   0       20.24       20.59      8.38 o
  10  17   0        3.08        1.33      7.63 o
  11  17   0      116.23      109.16      9.70 o
  12  17   0       43.02       25.99      8.51 o
  13  17   0       15.59       22.58      8.41 o
   0  18   0      152.57      173.37     26.40 o
   1  18   0      309.39      380.69     15.31 o
   2  18   0      101.00       85.38     12.28 o
   3  18   0       99.04       83.81      9.08 o
   4  18   0      651.79      560.49     15.57 o
   5  18   0      109.11      107.69      9.09 o
   6  18   0      333.38      410.40     12.32 o
   7  18   0       10.45        4.81      7.94 o
   8  18   0        2.42       -6.31      8.07 o
   9  18   0       33.19       38.39      8.99 o
  10  18   0       37.36       53.03      9.58 o
  11  18   0        0.69        8.20      8.44 o
  12  18   0       63.85       93.41      9.85 o
   1  19   0       68.10       60.72     12.79 o
   2  19   0       12.38       -7.51      9.14 o
   3  19   0       22.94       11.99      9.50 o
   4  19   0       14.48       32.86      8.91 o
   5  19   0       35.32       14.59      8.98 o
   6  19   0        9.57       -4.32      8.28 o
   7  19   0        8.42        0.05      9.10 o
   8  19   0       64.65       32.43     10.20 o
   9  19   0      104.28      118.95     11.39 o
  10  19   0        0.11       -9.55      9.55 o
  11  19   0       32.65       41.70      9.95 o
  12  19   0       68.37       41.90     10.70 o
   0  20   0        1.29        0.66     15.59 o
   1  20   0       53.61       41.91     19.94 o
   2  20   0      388.07      300.19     20.61 o
   3  20   0       58.92       49.81     12.87 o
   4  20   0       10.84      -14.18     14.18 o
   5  20   0      139.53      130.97     11.28 o
   6  20   0      850.39      938.10     24.20 o
   7  20   0        0.57       -3.85      9.18 o
   8  20   0      105.90       97.00     12.03 o
   9  20   0      140.17      149.19     18.10 o
  10  20   0        0.03       -3.50     10.01 o
  11  20   0        0.47        6.24      9.94 o
   1  21   0        5.98      -11.18     11.82 o
   2  21   0      166.48      113.85     14.84 o
   3  21   0       69.94       73.05     13.77 o
   4  21   0       38.23       25.02     11.11 o
   5  21   0      368.58      455.76     17.42 o
   6  21   0      505.82      544.91     20.74 o
   7  21   0      130.60       95.20     15.25 o
   8  21   0       51.02       59.67     13.71 o
   9  21   0        1.86       -7.04     11.42 o
  10  21   0        2.98       -2.72     10.84 o
  11  21   0        0.19      -10.22     10.22 o
   0  22   0        5.11      -10.68     18.05 o
   1  22   0        0.27      -11.02     12.67 o
   2  22   0      140.36      128.67     15.16 o
   3  22   0      235.02      188.22     17.32 o
   4  22   0      263.72      289.25     18.77 o
   5  22   0       57.88       14.09     13.13 o
   6  22   0       21.05        0.79     12.39 o
   7  22   0       26.93       55.29     16.08 o
   8  22   0        4.65       -9.49     13.90 o
   9  22   0       46.22       21.80     14.37 o
  10  22   0        1.67      -12.12     12.12 o
   1  23   0      195.25      158.71     16.86 o
   2  23   0       41.39        4.90     15.74 o
   3  23   0       35.29       57.48     14.88 o
   4  23   0      408.37      397.47     21.17 o
   5  23   0       13.50        2.93     18.81 o
   6  23   0        0.00       -8.31     15.05 o
   7  23   0        1.00        3.32     14.89 o
   8  23   0        3.75       -8.35     14.55 o
   9  23   0       24.88       31.02     14.95 o
  10  23   0        2.34        0.29     14.17 o
   0  24   0       75.79       57.62     22.30 o
   1  24   0      118.73      109.97     16.77 o
   2  24   0      108.63       59.15     15.49 o
   3  24   0       27.38       10.84     14.88 o
   4  24   0        3.20        8.95     14.39 o
   5  24   0        5.51        1.96     14.10 o
   6  24   0        9.68       -4.89     16.06 o
   7  24   0       22.45        5.16     20.31 o
   8  24   0        8.99        8.90     20.01 o
   9  24   0        2.46       -5.05     14.85 o
   1  25   0        0.12       -1.18     14.37 o
   2  25   0        0.13       -1.16     14.62 o
   3  25   0       59.48       45.86     18.51 o
   4  25   0       18.16        1.34     14.59 o
   5  25   0        1.77      -16.14     16.14 o
   6  25   0       27.77       17.62     18.98 o
   7  25   0        0.67      -21.06     21.06 o
   8  25   0        4.96      -18.17     26.03 o
   0  26   0        1.14      -19.92     19.92 o
   1  26   0        1.50      -14.91     14.91 o
   2  26   0       10.58       -5.13     15.05 o
   3  26   0       56.18       45.72     16.31 o
   4  26   0       25.30       18.56     15.57 o
   5  26   0        0.01      -12.12     25.91 o
   6  26   0       17.32       -9.38     18.22 o
   7  26   0       34.25       25.80     21.92 o
   1  27   0       11.00       17.47     15.69 o
   2  27   0       15.58        5.30     15.98 o
   3  27   0        0.18        6.55     15.85 o
   4  27   0       27.52       17.93     15.31 o
   5  27   0       15.54       25.07     19.40 o
   6  27   0       55.65       48.28     33.10 o
   0  28   0       14.68       32.97     23.24 o
   1  28   0        5.05       -3.77     17.67 o
   2  28   0        0.35       -3.38     15.97 o
   3  28   0       10.97       -4.80     16.23 o
   4  28   0       13.55        1.04     16.96 o
   1  29   0        1.32      -15.87     15.87 o
 -16   1   1       66.25      -14.86     28.01 o
 -15   1   1        3.37      -31.86     40.75 o
 -14   1   1       20.22       16.86     26.02 o
 -13   1   1      216.71      236.95     31.16 o
 -12   1   1      269.47      226.70     23.70 o
 -11   1   1     4238.04     4210.28     57.32 o
 -10   1   1     1945.32     1743.41     36.08 o
  -9   1   1        0.12        5.47      4.56 o
  -8   1   1     1818.84     1684.70     20.96 o
  -7   1   1      176.48      188.05      7.13 o
  -6   1   1       15.65       23.57      3.61 o
  -5   1   1    14118.60    13443.35    113.44 o
  -4   1   1    34993.13    33483.31    216.59 o
  -3   1   1    48090.69    48256.80    302.39 o
  -2   1   1    11924.69    11737.48     76.54 o
   2   1   1     1555.96     1617.31     11.24 o
   3   1   1     5486.50     6141.24     47.87 o
   4   1   1     1404.06     1346.71     16.43 o
   5   1   1     4641.60     5155.40     52.26 o
   6   1   1       57.91       59.03      6.68 o
   7   1   1      286.10      299.46     11.66 o
   8   1   1        0.73       20.77      8.12 o
   9   1   1        9.46        3.34      8.34 o
  10   1   1      279.45      188.28     13.14 o
  11   1   1      107.57       50.48     15.55 o
  12   1   1      258.91      287.33     23.30 o
  13   1   1      128.58      164.98     22.47 o
  14   1   1       82.36       73.31     20.94 o
  15   1   1        1.32       -6.19     26.12 o
  16   1   1       33.99      -18.66     28.85 o
 -16   2   1       36.22      -23.47     28.52 o
 -15   2   1        8.72        3.91     25.61 o
 -14   2   1      181.85      150.07     22.83 o
 -13   2   1       35.10       38.76      7.40 o
 -12   2   1       88.42       68.68      7.58 o
 -11   2   1      613.64      563.02     26.71 o
 -10   2   1       64.09       61.00      6.26 o
  -9   2   1      918.25      826.98     14.56 o
  -8   2   1      112.90      117.42      7.59 o
  -7   2   1     9002.55     8966.54     95.51 o
  -6   2   1     1549.31     1828.13     15.77 o
  -5   2   1     7470.96     7526.31     52.65 o
  -4   2   1    41873.39    42965.33    266.41 o
  -3   2   1    33416.07    33330.32    212.61 o
  -2   2   1     6233.60     5963.02     40.59 o
   1   2   1     2103.38      916.20     25.20 o
   2   2   1     1711.39     1887.97     13.85 o
   3   2   1        8.09        9.79      2.01 o
   4   2   1     2424.62     2386.90     19.20 o
   5   2   1      228.84      209.19      6.01 o
   6   2   1        0.66       -1.52      3.11 o
   7   2   1     1350.15     1030.09     14.43 o
   8   2   1        3.05       11.06      6.98 o
   9   2   1      352.39      340.61      8.63 o
  10   2   1      624.60      568.03     15.37 o
  11   2   1     3122.13     3108.80     42.22 o
  12   2   1      499.56      418.35     26.86 o
  13   2   1       54.89       14.87     19.06 o
  14   2   1       10.83       -3.41     19.16 o
  15   2   1       33.57       18.06     21.48 o
  16   2   1       11.44      -28.26     28.26 o
 -16   3   1       25.12       12.82     28.81 o
 -15   3   1       87.17       57.82     65.40 o
 -14   3   1       29.80       35.71     13.72 o
 -13   3   1      268.97      260.19     11.99 o
 -12   3   1      631.27      664.88     17.58 o
 -11   3   1       18.66       21.38      7.63 o
 -10   3   1        3.81       12.08      5.22 o
  -9   3   1      377.57      397.97     11.32 o
  -8   3   1      260.99      241.81     19.68 o
  -7   3   1      134.57      123.11      3.76 o
  -6   3   1     2619.75     2414.65     20.45 o
  -5   3   1     8345.55     8507.19     56.18 o
  -4   3   1     8863.96     8019.37     50.69 o
  -3   3   1      109.60       60.13      2.28 o
  -2   3   1      254.06      218.48      4.79 o
  -1   3   1     6731.68     5959.22     48.63 o
   0   3   1     3266.82     1892.00     50.05 o
   1   3   1    15386.94    15167.92    141.23 o
   2   3   1     4630.25     5118.90     39.40 o
   3   3   1     9120.20     9143.60     61.82 o
   4   3   1     1574.43     1112.72     10.61 o
   5   3   1     5541.91     5386.83     38.20 o
   6   3   1        1.80        0.01      2.20 o
   7   3   1     3686.24     3523.69     39.61 o
   8   3   1     1437.13     1545.71     35.07 o
   9   3   1       70.99      110.25      6.47 o
  10   3   1      352.20      372.37     10.65 o
  11   3   1      239.58      262.78     13.91 o
  12   3   1        6.16       12.22      6.57 o
  13   3   1       63.31       63.45      7.71 o
  14   3   1        0.04      -18.21     18.21 o
  15   3   1       24.87       18.88     20.97 o
  16   3   1        0.00      -20.82     20.82 o
 -16   4   1       62.48       46.54     12.37 o
 -15   4   1        0.04       -9.92     11.71 o
 -14   4   1       81.03       77.91      9.41 o
 -13   4   1      211.17      245.02     15.43 o
 -12   4   1     1820.98     1898.91     28.78 o
 -11   4   1      317.90      310.85      9.10 o
 -10   4   1      755.21      724.35     11.87 o
  -9   4   1     1027.03     1058.88     15.07 o
  -8   4   1       66.06       45.54      3.63 o
  -7   4   1     1170.74     1077.24     11.51 o
  -6   4   1      284.68      285.87      5.00 o
  -5   4   1     4165.32     4272.86     29.72 o
  -4   4   1     7530.69     6492.04     43.10 o
  -3   4   1    18901.90    18764.74    134.06 o
  -2   4   1    15042.00    14814.27    114.20 o
  -1   4   1     2481.37     2005.85     19.57 o
   0   4   1     8843.82     9381.66    108.11 o
   1   4   1    45849.19    45180.87    356.90 o
   2   4   1    19998.29    20975.66    160.60 o
   3   4   1     7044.25     6934.78     51.18 o
   4   4   1    19620.52    19702.32    130.77 o
   5   4   1     4949.57     4784.96     33.24 o
   6   4   1      554.17      388.91      7.82 o
   7   4   1      296.07      294.62      5.61 o
   8   4   1      878.87      918.86     12.33 o
   9   4   1      316.90      315.32      7.35 o
  10   4   1       72.65       97.35      5.13 o
  11   4   1     1682.73     1722.30     27.92 o
  12   4   1       23.67       41.03      7.81 o
  13   4   1      103.44      105.25      9.13 o
  14   4   1       39.47       25.36      7.95 o
  15   4   1        5.56       -2.33     20.47 o
  16   4   1        0.03      -20.59     20.59 o
 -16   5   1        1.01       -9.79      9.79 o
 -15   5   1        1.79       -8.34      8.34 o
 -14   5   1       80.45       58.30      9.45 o
 -13   5   1      163.33      180.39      7.78 o
 -12   5   1       20.29       44.58      6.70 o
 -11   5   1      871.44      771.93     13.64 o
 -10   5   1       54.62       53.73      8.12 o
  -9   5   1      326.60      305.81      8.67 o
  -8   5   1      323.35      265.11      6.22 o
  -7   5   1     3571.44     3659.71     27.36 o
  -6   5   1      975.94     1188.80     11.08 o
  -5   5   1      423.93      318.45      6.23 o
  -4   5   1     3945.82     3765.67     28.45 o
  -3   5   1      140.57      132.57      3.97 o
  -2   5   1    23553.04    22211.47    176.40 o
  -1   5   1    12481.51    12976.77    163.97 o
   0   5   1      606.42      557.86     11.82 o
   1   5   1     5201.93     5582.63     46.66 o
   2   5   1    20170.62    18468.58    147.20 o
   3   5   1     8687.54     8252.50     65.09 o
   4   5   1     3608.98     3684.51     27.47 o
   5   5   1      268.78      309.52      5.08 o
   6   5   1      518.88      491.94      6.48 o
   7   5   1      394.50      393.84      6.90 o
   8   5   1     1619.37     1543.81     16.84 o
   9   5   1      152.03      157.73      5.99 o
  10   5   1        1.86       -3.93      5.45 o
  11   5   1      309.76      344.71     11.80 o
  12   5   1      169.14      168.32      6.80 o
  13   5   1      594.88      568.18     16.64 o
  14   5   1        2.55        4.11      8.23 o
  15   5   1       94.25       69.86     13.26 o
  16   5   1       14.36       20.96     13.95 o
 -16   6   1       10.94       10.28      9.83 o
 -15   6   1        9.88       13.80     15.72 o
 -14   6   1       11.30       10.91      6.04 o
 -13   6   1      186.15      219.71      8.69 o
 -12   6   1       24.96       17.35      6.58 o
 -11   6   1      103.06      114.82      7.17 o
 -10   6   1      503.43      472.39     10.81 o
  -9   6   1      123.98      137.56      5.98 o
  -8   6   1      155.28      123.58      4.13 o
  -7   6   1     2565.29     2783.98     22.10 o
  -6   6   1      989.20      902.25      9.28 o
  -5   6   1       66.19       76.55      4.07 o
  -4   6   1     2753.39     2695.63     23.92 o
  -3   6   1      542.76      483.66      7.38 o
  -2   6   1     9501.13     9114.80     74.64 o
  -1   6   1      781.89      872.91     13.70 o
   0   6   1     9929.88     9292.97     96.68 o
   1   6   1     1587.38     1538.60     15.73 o
   2   6   1    16013.43    15162.18    121.76 o
   3   6   1      171.04      193.65      5.40 o
   4   6   1      544.04      406.58      6.70 o
   5   6   1     4499.07     4695.29     35.21 o
   6   6   1     2706.10     2671.99     20.31 o
   7   6   1     1019.03      973.24     10.16 o
   8   6   1      118.92       92.13      4.67 o
   9   6   1        8.98        1.95      3.75 o
  10   6   1       35.86       22.58      5.35 o
  11   6   1      433.61      388.02     13.71 o
  12   6   1        4.32       -5.25      5.25 o
  13   6   1       81.10       86.77      7.00 o
  14   6   1       45.39       40.35      9.43 o
  15   6   1        0.21        9.23      8.97 o
 -16   7   1       73.66       63.87     11.35 o
 -15   7   1       90.17       93.16      7.61 o
 -14   7   1        0.07       -2.54      6.33 o
 -13   7   1      540.35      568.43     13.37 o
 -12   7   1        2.66       -6.24      7.53 o
 -11   7   1     1191.16     1083.48     17.47 o
 -10   7   1      496.42      517.52      9.52 o
  -9   7   1       10.02       14.30      4.51 o
  -8   7   1      121.16      133.74      6.50 o
  -7   7   1       68.63       92.85      4.01 o
  -6   7   1     3530.16     3777.46     28.37 o
  -5   7   1     3749.33     4123.00     33.98 o
  -4   7   1     1799.86     2098.05     21.49 o
  -3   7   1     1638.06     1755.57     17.26 o
  -2   7   1     3918.20     4215.83     36.96 o
  -1   7   1     3670.92     3917.39     37.09 o
   0   7   1    14375.94    15084.37    227.65 o
   1   7   1     6918.83     6652.10     59.86 o
   2   7   1     1999.00     1940.58     19.28 o
   3   7   1     4628.64     4116.93     35.05 o
   4   7   1        3.64       -1.54      3.05 o
   5   7   1     2760.41     3042.90     26.17 o
   6   7   1      480.81      509.57      8.01 o
   7   7   1      861.47      908.79     10.01 o
   8   7   1       10.54       15.22      3.89 o
   9   7   1      133.25      140.71      5.58 o
  10   7   1      128.62      106.18      5.88 o
  11   7   1      118.97      143.80      7.45 o
  12   7   1       66.10       85.36      7.73 o
  13   7   1       25.20       12.57      6.45 o
  14   7   1       24.60       28.51      6.36 o
  15   7   1        0.06        3.29     12.68 o
 -15   8   1       18.27       11.78      8.01 o
 -14   8   1       25.12       26.78      7.18 o
 -13   8   1      116.27      102.92      8.24 o
 -12   8   1       82.74       88.41      7.99 o
 -11   8   1      102.83       90.05      5.92 o
 -10   8   1      523.19      486.37      9.93 o
  -9   8   1      369.69      362.09      8.15 o
  -8   8   1       12.48       14.83      3.88 o
  -7   8   1      241.47      229.39      5.95 o
  -6   8   1     2345.34     2295.40     21.44 o
  -5   8   1       42.74       15.08      3.92 o
  -4   8   1      617.21      680.81      9.82 o
  -3   8   1     1727.62     1675.70     17.76 o
  -2   8   1     1537.37     1466.28     16.16 o
  -1   8   1      815.57      584.31     10.07 o
   0   8   1     2086.56     1860.66     24.52 o
   1   8   1      403.30      366.33      8.31 o
   2   8   1     3396.74     3513.60     32.02 o
   3   8   1     7643.97     7204.92     58.73 o
   4   8   1      240.74      243.76      6.00 o
   5   8   1       51.00       47.34      4.12 o
   6   8   1       46.53       40.03      3.98 o
   7   8   1      527.69      458.85      7.64 o
   8   8   1      737.76      880.40     10.86 o
   9   8   1      300.05      249.68      6.54 o
  10   8   1      117.89      113.15      8.00 o
  11   8   1        6.34        2.56      6.05 o
  12   8   1       22.46       26.26      9.15 o
  13   8   1        0.37       -6.56      6.56 o
  14   8   1        4.13        0.68      6.53 o
  15   8   1        0.01       -0.68      6.58 o
 -15   9   1       12.71       16.72      7.52 o
 -14   9   1        3.99       11.30      7.41 o
 -13   9   1        1.40        1.13      7.21 o
 -12   9   1      303.22      307.88      9.59 o
 -11   9   1      295.15      279.90      8.20 o
 -10   9   1      417.59      436.74     13.28 o
  -9   9   1      109.50      127.04      8.32 o
  -8   9   1       18.63        3.72      3.96 o
  -7   9   1     1617.04     1885.25     18.85 o
  -6   9   1     1041.83     1178.58     14.03 o
  -5   9   1       10.13       17.34      4.24 o
  -4   9   1      744.13      775.64     11.10 o
  -3   9   1      651.18      603.62      9.92 o
  -2   9   1      715.23      730.93     10.80 o
  -1   9   1      588.91      480.38     10.42 o
   0   9   1    10419.90     9494.73    100.60 o
   1   9   1     1556.11     1615.75     19.03 o
   2   9   1     1478.68     1386.30     16.11 o
   3   9   1        6.68       18.57      4.44 o
   4   9   1     3461.28     3460.73     31.31 o
   5   9   1       23.70       31.74      4.35 o
   6   9   1       96.46      110.57      5.39 o
   7   9   1     1533.69     1707.22     17.85 o
   8   9   1       97.84      112.39      5.05 o
   9   9   1      520.71      543.71      9.03 o
  10   9   1       16.43       11.09      5.29 o
  11   9   1      132.87      142.99      6.53 o
  12   9   1       65.27       48.51      7.35 o
  13   9   1        7.11       -3.82      7.10 o
  14   9   1        2.54        6.09      7.11 o
  15   9   1        3.42       -6.99      6.99 o
 -15  10   1       11.22       25.84      8.22 o
 -14  10   1       28.17       20.81      7.91 o
 -13  10   1       20.07       17.19      7.69 o
 -12  10   1       14.99       28.36      6.56 o
 -11  10   1        0.66        3.66      6.24 o
 -10  10   1      119.53       90.02      5.78 o
  -9  10   1      362.01      332.00      9.03 o
  -8  10   1      106.99      100.72      5.65 o
  -7  10   1       15.02       12.51      4.13 o
  -6  10   1       16.37       35.81      5.32 o
  -5  10   1      578.85      645.01     10.77 o
  -4  10   1     2676.00     2768.51     26.65 o
  -3  10   1      785.49      689.09     11.25 o
  -2  10   1     1403.75     1530.98     17.74 o
  -1  10   1    11527.68    11969.42    114.65 o
   0  10   1     9532.40    10125.56     98.04 o
   1  10   1    10115.84     9903.43     88.70 o
   2  10   1     3250.28     3096.22     29.95 o
   3  10   1     5062.47     4568.34     41.44 o
   4  10   1     1480.65     1585.01     25.46 o
   5  10   1     3354.41     3377.17     31.35 o
   6  10   1     1639.85     1652.29     17.93 o
   7  10   1       85.41       93.40      5.33 o
   8  10   1        0.03       16.44      4.03 o
   9  10   1        0.26       -0.01      4.62 o
  10  10   1      474.12      433.98      9.04 o
  11  10   1      369.95      403.02     11.05 o
  12  10   1      135.56      106.62      7.33 o
  13  10   1        9.00       10.02      7.53 o
  14  10   1       69.05       80.57     10.93 o
  15  10   1        2.03        2.28      7.62 o
 -15  11   1        3.64        6.33      8.27 o
 -14  11   1        8.61        8.15      7.99 o
 -13  11   1        6.87       -0.90      7.37 o
 -12  11   1      176.75      151.08      8.45 o
 -11  11   1      211.81      245.66      7.54 o
 -10  11   1       38.87       34.72      5.51 o
  -9  11   1        1.66        8.00      5.36 o
  -8  11   1      558.99      575.18     10.15 o
  -7  11   1        0.77       11.76      3.73 o
  -6  11   1      118.01       76.22      5.90 o
  -5  11   1     2957.42     3098.99     32.04 o
  -4  11   1     1318.95     1422.52     17.05 o
  -3  11   1      341.92      340.81      9.71 o
  -2  11   1     1878.05     1777.19     20.20 o
  -1  11   1      167.44      204.37      8.22 o
   0  11   1     2277.75     2472.96     29.74 o
   1  11   1       91.68      100.95     10.52 o
   2  11   1       35.88       29.89      7.99 o
   3  11   1     2817.24     3006.32     35.34 o
   4  11   1        6.95       -0.50      4.47 o
   5  11   1       31.31       16.64      4.91 o
   6  11   1     1910.49     2014.69     21.06 o
   7  11   1      287.34      258.58      7.61 o
   8  11   1      277.70      311.17      8.17 o
   9  11   1       74.98      128.75      6.69 o
  10  11   1      341.73      337.24      8.63 o
  11  11   1       57.60       62.22      7.22 o
  12  11   1      135.79       94.12      7.72 o
  13  11   1        4.12        7.14      7.75 o
  14  11   1        1.04       -2.21      7.87 o
  15  11   1       88.36       81.91     11.24 o
 -15  12   1       15.19       25.92      9.19 o
 -14  12   1        0.14       -5.65     10.31 o
 -13  12   1        5.82       14.95      7.19 o
 -12  12   1       52.55       41.48      8.27 o
 -11  12   1      309.72      329.95      9.87 o
 -10  12   1       32.86       25.75      6.42 o
  -9  12   1      573.75      624.73     13.51 o
  -8  12   1        1.70       11.34      5.41 o
  -7  12   1      263.61      217.48      7.66 o
  -6  12   1     1362.89     1414.67     17.77 o
  -5  12   1      890.11      932.06     14.04 o
  -4  12   1      897.65      977.56     14.77 o
  -3  12   1     2644.63     3127.14     31.35 o
  -2  12   1       82.33       70.20      7.50 o
  -1  12   1     4954.76     5039.38     53.65 o
   0  12   1      939.37     1031.64     17.45 o
   1  12   1     3659.26     3521.92     36.84 o
   2  12   1       73.84      190.93      7.15 o
   3  12   1        0.19       10.94      4.92 o
   4  12   1      202.95      177.10      6.90 o
   5  12   1     1259.44     1209.09     16.09 o
   6  12   1      352.33      416.41     10.00 o
   7  12   1      292.94      272.82      8.14 o
   8  12   1        0.54       -4.04      5.40 o
   9  12   1      229.45      304.45      9.49 o
  10  12   1        1.31        3.62      5.94 o
  11  12   1      149.41      150.71      7.73 o
  12  12   1        0.00        2.62      7.16 o
  13  12   1       26.59       16.34      6.92 o
  14  12   1       14.51       10.53      8.48 o
 -14  13   1        0.10       -3.69      7.22 o
 -13  13   1       49.34       73.58      8.66 o
 -12  13   1       22.43       33.94      6.68 o
 -11  13   1      407.77      437.78     11.60 o
 -10  13   1        9.25        0.50      6.30 o
  -9  13   1        0.14       -0.84      6.46 o
  -8  13   1      767.96      864.31     18.12 o
  -7  13   1      322.92      301.41      9.01 o
  -6  13   1      195.71      196.54      8.00 o
  -5  13   1        3.20        3.12      5.45 o
  -4  13   1      652.20      659.53     12.58 o
  -3  13   1      213.15      182.22      7.81 o
  -2  13   1      593.09      612.23     12.85 o
  -1  13   1      313.14      256.34     11.39 o
   0  13   1     1837.47     1899.41     25.91 o
   1  13   1      238.05      251.97      9.51 o
   2  13   1     3469.36     3649.57     36.13 o
   3  13   1       34.27       31.02      5.45 o
   4  13   1      342.25      331.35      9.30 o
   5  13   1       78.45       61.33      6.30 o
   6  13   1      684.44      718.79     13.23 o
   7  13   1      203.00      247.45      8.38 o
   8  13   1      256.03      192.30      8.68 o
   9  13   1        0.77        9.06      6.67 o
  10  13   1      154.13      147.38      8.23 o
  11  13   1       32.97       37.04      6.93 o
  12  13   1       86.15       86.83      8.71 o
  13  13   1        5.49        9.32      7.51 o
  14  13   1        2.63       13.28      8.96 o
 -14  14   1        1.92        2.19      8.00 o
 -13  14   1       48.61       17.89      8.25 o
 -12  14   1        5.27        5.54      7.06 o
 -11  14   1        4.15        5.09      6.80 o
 -10  14   1       27.79       13.69      6.95 o
  -9  14   1      118.45      108.36      9.41 o
  -8  14   1     1427.16     1479.13     20.65 o
  -7  14   1     1096.68     1028.19     18.93 o
  -6  14   1      580.65      685.99     15.76 o
  -5  14   1     1574.76     1570.85     20.10 o
  -4  14   1     1825.08     2001.58     24.45 o
  -3  14   1      647.29      685.55     13.24 o
  -2  14   1     2112.09     2077.05     26.17 o
  -1  14   1     1274.56     1256.16     20.58 o
   0  14   1      475.31      593.48     14.59 o
   1  14   1      601.96      641.11     15.07 o
   2  14   1      168.46      161.37      8.31 o
   3  14   1      495.54      455.19     11.56 o
   4  14   1       70.36       76.08      6.78 o
   5  14   1      447.04      374.32     10.00 o
   6  14   1      905.54      993.21     16.02 o
   7  14   1       16.80       20.91      6.32 o
   8  14   1      182.37      211.78      9.89 o
   9  14   1        6.20       -6.45      6.45 o
  10  14   1      142.77      102.81      8.28 o
  11  14   1       61.31       28.45      7.34 o
  12  14   1        8.43        5.84      6.91 o
  13  14   1       59.69       73.50      8.96 o
  14  14   1       76.58       80.75      8.90 o
 -14  15   1       52.59       82.93     13.14 o
 -13  15   1       31.70       20.10      8.55 o
 -12  15   1        0.71       -6.93      8.09 o
 -11  15   1        2.91        5.49      7.40 o
 -10  15   1      122.58      110.59      8.68 o
  -9  15   1       11.36        3.82      7.17 o
  -8  15   1       42.32       51.34      7.75 o
  -7  15   1       74.22       76.51      7.84 o
  -6  15   1      584.19      654.89     13.92 o
  -5  15   1     1190.39     1129.92     17.34 o
  -4  15   1     1111.60     1245.93     20.11 o
  -3  15   1     3080.51     3075.19     46.17 o
  -2  15   1      795.74      832.73     16.00 o
  -1  15   1      203.57      204.06     10.04 o
   0  15   1       48.29       63.67      7.81 o
   1  15   1      106.87      133.75      9.16 o
   2  15   1      156.19      157.54      8.60 o
   3  15   1      101.24      161.45      8.12 o
   4  15   1       32.69       19.61      6.56 o
   5  15   1      187.25      172.79      8.40 o
   6  15   1      430.44      385.07     10.92 o
   7  15   1      251.10      274.16      9.90 o
   8  15   1      259.41      226.79     10.07 o
   9  15   1      227.44      213.73     10.05 o
  10  15   1      129.65      132.69      8.90 o
  11  15   1      194.55      188.81      9.98 o
  12  15   1      152.34      234.24     10.19 o
  13  15   1       40.13       37.13      9.11 o
 -13  16   1       13.19        9.57      7.78 o
 -12  16   1       22.44       13.97      7.96 o
 -11  16   1       26.96       25.54      8.09 o
 -10  16   1       12.80        5.46      7.59 o
  -9  16   1       40.76       30.64      7.99 o
  -8  16   1      685.35      732.04     23.00 o
  -7  16   1      147.38      170.37     10.20 o
  -6  16   1     1074.91     1032.11     17.30 o
  -5  16   1       47.98       19.57      6.99 o
  -4  16   1       78.33      100.82      8.03 o
  -3  16   1       32.00       62.72      7.63 o
  -2  16   1     1399.03     1472.87     34.73 o
  -1  16   1      215.88      215.64     10.44 o
   0  16   1      503.42      495.98     14.80 o
   1  16   1      392.51      449.89     13.95 o
   2  16   1      768.21      797.50     16.47 o
   3  16   1     1362.94     1602.03     21.77 o
   4  16   1       59.52      105.93      8.16 o
   5  16   1     1181.53     1233.56     18.86 o
   6  16   1      449.88      540.23     13.34 o
   7  16   1      946.75      985.69     21.77 o
   8  16   1       21.62       18.59      8.01 o
   9  16   1       91.92       78.29      8.55 o
  10  16   1       51.80       85.46      8.86 o
  11  16   1       20.19       11.80      8.02 o
  12  16   1        9.19       18.52      7.97 o
  13  16   1        0.25       -8.58      8.58 o
 -13  17   1       33.04       44.89      8.76 o
 -12  17   1        2.50       -3.85      8.15 o
 -11  17   1        4.79        6.87      8.14 o
 -10  17   1       70.34       34.46      8.44 o
  -9  17   1      211.17      206.68     11.05 o
  -8  17   1       30.07       19.05      8.31 o
  -7  17   1      186.61      207.94     10.44 o
  -6  17   1       18.96       -1.66      8.77 o
  -5  17   1      453.27      395.71     11.68 o
  -4  17   1        2.57       -5.93      6.98 o
  -3  17   1        7.62        9.08      6.75 o
  -2  17   1        9.41       19.93      7.62 o
  -1  17   1       57.03       43.90     11.26 o
   0  17   1       15.31       41.51     10.44 o
   1  17   1      169.57      139.69     10.19 o
   2  17   1      250.59      231.34     10.54 o
   3  17   1      210.32      201.01      9.46 o
   4  17   1      143.64      161.58     10.30 o
   5  17   1     2781.78     2800.09     31.49 o
   6  17   1     1157.45     1318.56     20.23 o
   7  17   1       24.74       12.45      7.90 o
   8  17   1       68.46       88.12      9.15 o
   9  17   1      298.75      370.22     17.55 o
  10  17   1        7.83       -5.72      8.33 o
  11  17   1       95.46       59.43      9.23 o
  12  17   1      145.40      200.03     10.73 o
  13  17   1        1.71        0.60      8.14 o
 -13  18   1      170.60      205.35     11.41 o
 -12  18   1        8.54       -4.30      8.89 o
 -11  18   1        3.43       10.33      8.44 o
 -10  18   1       28.92       32.14      8.69 o
  -9  18   1       66.76       51.88      9.19 o
  -8  18   1        4.79       -2.21      8.32 o
  -7  18   1        0.14       -7.45      7.45 o
  -6  18   1       32.81       22.67      7.68 o
  -5  18   1      211.14      209.72     10.37 o
  -4  18   1       42.98       17.56      8.31 o
  -3  18   1      705.75      718.43     18.81 o
  -2  18   1      178.65      130.14      9.47 o
  -1  18   1      446.69      450.49     16.20 o
   0  18   1     1263.35     1488.05     28.06 o
   1  18   1      506.01      581.31     18.53 o
   2  18   1       30.56       30.23      8.36 o
   3  18   1       86.65       56.38      8.82 o
   4  18   1       30.78       13.70      7.87 o
   5  18   1      650.63      715.68     18.89 o
   6  18   1      125.97      112.02      9.14 o
   7  18   1        6.20        2.72      7.88 o
   8  18   1       90.11      103.91      9.89 o
   9  18   1      182.64      170.08     10.86 o
  10  18   1       66.00       44.62      9.26 o
  11  18   1       31.52       12.88      8.60 o
  12  18   1        5.89        1.95      8.60 o
 -12  19   1        0.01       10.29      9.92 o
 -11  19   1        3.19       19.30      9.52 o
 -10  19   1       37.45       41.81     10.66 o
  -9  19   1        2.60       -4.58      9.06 o
  -8  19   1       88.99       83.64     11.65 o
  -7  19   1      173.85      155.65     12.63 o
  -6  19   1      217.19      213.07     11.34 o
  -5  19   1       16.03        8.28      8.57 o
  -4  19   1        0.13       -8.14      8.14 o
  -3  19   1       48.97       48.01     11.07 o
  -2  19   1      352.86      410.28     27.95 o
  -1  19   1        0.34        4.67     11.74 o
   0  19   1      329.49      270.47     16.69 o
   1  19   1       75.88       98.36     13.06 o
   2  19   1        3.45       -8.57     10.16 o
   3  19   1        0.09       -8.72      8.72 o
   4  19   1        3.50        3.41     10.64 o
   5  19   1      448.01      426.06     13.81 o
   6  19   1      475.29      534.39     14.98 o
   7  19   1       85.47       66.58     10.02 o
   8  19   1        1.08       16.06     10.04 o
   9  19   1      131.94      148.89     12.47 o
  10  19   1       26.08       14.18     10.32 o
  11  19   1        3.27       16.26      9.58 o
  12  19   1       60.22       70.32     10.83 o
 -12  20   1        0.01        2.41     10.57 o
 -11  20   1        9.71       16.79     10.21 o
 -10  20   1        2.29      -18.63     18.63 o
  -9  20   1       31.98       13.60     10.42 o
  -8  20   1        6.66       -9.87      9.87 o
  -7  20   1        9.65       -2.66     11.03 o
  -6  20   1      150.35      126.97     12.38 o
  -5  20   1      436.85      510.22     17.60 o
  -4  20   1      407.06      277.79     15.30 o
  -3  20   1       57.88       35.99     11.05 o
  -2  20   1       55.77       26.28     13.08 o
  -1  20   1        8.62       -4.12     16.34 o
   0  20   1       10.68       19.10     12.45 o
   1  20   1        5.75      -11.91     11.91 o
   2  20   1      119.56      101.06     14.30 o
   3  20   1      108.87      129.47     12.64 o
   4  20   1      224.32      215.88     14.15 o
   5  20   1       42.07       25.22      9.82 o
   6  20   1        3.43       -9.14      9.14 o
   7  20   1       33.23       18.03      9.78 o
   8  20   1       33.95       11.65     10.35 o
   9  20   1        4.69        8.55     10.46 o
  10  20   1       12.82        3.29     10.19 o
  11  20   1       13.36       -5.74      9.77 o
 -11  21   1       12.11        7.66     10.54 o
 -10  21   1       31.23        9.09     11.93 o
  -9  21   1       56.46       35.49     12.91 o
  -8  21   1        5.50       -8.61     22.06 o
  -7  21   1       49.80        8.65     15.03 o
  -6  21   1       81.15       36.79     11.51 o
  -5  21   1       61.68       53.07     13.00 o
  -4  21   1       11.06       19.08     11.31 o
  -3  21   1       19.00      -11.58     12.38 o
  -2  21   1       58.50       48.46     13.03 o
  -1  21   1       43.59       27.03     12.43 o
   0  21   1       13.33       18.17     12.83 o
   1  21   1       30.39       22.44     12.47 o
   2  21   1        0.85      -11.84     11.84 o
   3  21   1       23.41        4.09     12.46 o
   4  21   1       34.80       26.35     11.21 o
   5  21   1        0.00      -10.79     10.79 o
   6  21   1        1.79       -9.60     12.00 o
   7  21   1       36.87       15.56     12.24 o
   8  21   1        2.95       -9.30     12.64 o
   9  21   1      102.01      130.12     14.30 o
  10  21   1        0.34      -10.49     10.49 o
  11  21   1        3.75       -8.45     10.28 o
 -10  22   1        2.57      -10.93     13.75 o
  -9  22   1        3.50        1.05     14.03 o
  -8  22   1        6.64      -14.18     14.18 o
  -7  22   1        1.60      -13.15     13.15 o
  -6  22   1      156.28      146.40     15.05 o
  -5  22   1      174.21      192.64     17.28 o
  -4  22   1      936.09      858.81     28.58 o
  -3  22   1      250.38      231.34     18.06 o
  -2  22   1        0.58       -8.44     12.35 o
  -1  22   1      652.58      590.26     27.49 o
   0  22   1        1.20       19.89     12.83 o
   1  22   1      138.11      184.38     17.04 o
   2  22   1      303.74      345.69     26.17 o
   3  22   1      231.95      209.30     20.25 o
   4  22   1        0.12      -18.56     18.56 o
   5  22   1      220.27      177.26     15.88 o
   6  22   1       49.63       19.00     12.83 o
   7  22   1       21.03        2.48     14.32 o
   8  22   1        3.28      -13.79     13.79 o
   9  22   1        0.02        9.80     13.63 o
  10  22   1        7.75       13.40     12.60 o
 -10  23   1       12.72       29.39     15.27 o
  -9  23   1       34.47       44.82     15.29 o
  -8  23   1        1.05       15.85     15.33 o
  -7  23   1       13.80       26.34     32.53 o
  -6  23   1       27.86        8.90     18.43 o
  -5  23   1        4.53      -12.36     12.36 o
  -4  23   1      121.43      118.99     16.25 o
  -3  23   1      100.18      130.92     15.41 o
  -2  23   1      202.08      145.64     16.41 o
  -1  23   1      160.02      149.19     17.87 o
   0  23   1      121.64       95.02     15.44 o
   1  23   1        4.78       -8.40     12.93 o
   2  23   1       15.67      -13.59     13.59 o
   3  23   1       44.80       10.61     16.77 o
   4  23   1        2.85      -13.28     13.28 o
   5  23   1      136.42      147.75     18.15 o
   6  23   1        0.01       38.23     16.74 o
   7  23   1       39.24       74.00     17.02 o
   8  23   1        0.02      -10.26     14.54 o
   9  23   1       22.76       30.20     14.82 o
  10  23   1        2.95       -1.71     15.78 o
  -9  24   1       77.21       99.86     19.90 o
  -8  24   1       40.31       40.15     21.29 o
  -7  24   1       27.39       37.00     21.33 o
  -6  24   1       92.28      163.35     26.88 o
  -5  24   1      119.99      101.12     16.10 o
  -4  24   1        0.15      -13.37     13.37 o
  -3  24   1       31.40       23.37     14.62 o
  -2  24   1        0.42      -15.13     15.13 o
  -1  24   1       28.09       23.25     14.00 o
   0  24   1        0.47      -19.63     19.63 o
   1  24   1       61.65       34.19     14.48 o
   2  24   1      673.78      723.15     27.22 o
   3  24   1        7.69        2.77     13.64 o
   4  24   1       37.78       42.52     15.05 o
   5  24   1       22.25       -0.20     13.58 o
   6  24   1       27.25       30.39     22.69 o
   7  24   1        2.59       13.00     20.72 o
   8  24   1       17.49       19.41     20.35 o
   9  24   1        6.63        5.67     15.35 o
  -8  25   1       42.53       12.88     20.70 o
  -7  25   1       30.73       16.38     30.29 o
  -6  25   1       17.01       57.64     40.70 o
  -5  25   1       42.63        5.12     14.93 o
  -4  25   1       11.78       -0.94     14.66 o
  -3  25   1       21.51        5.72     14.75 o
  -2  25   1       26.85       45.11     15.38 o
  -1  25   1       12.49       41.00     15.45 o
   0  25   1       28.51       23.54     15.13 o
   1  25   1        0.29       -5.63     13.78 o
   2  25   1      148.41      138.20     17.70 o
   3  25   1       93.90      118.68     17.22 o
   4  25   1       21.42       30.64     14.58 o
   5  25   1       52.58       56.64     18.49 o
   6  25   1        8.96       33.12     31.10 o
   7  25   1       20.77       19.07     21.08 o
   8  25   1        3.71      -18.99     36.67 o
  -7  26   1        4.63       -2.71     20.58 o
  -6  26   1       18.32       30.98     26.56 o
  -5  26   1        4.62       -2.78     17.46 o
  -4  26   1       16.52        5.68     15.35 o
  -3  26   1        0.26      -10.49     14.81 o
  -2  26   1       14.74       13.18     15.54 o
  -1  26   1      422.29      424.05     23.72 o
   0  26   1       18.69        9.74     19.44 o
   1  26   1       48.37       72.47     24.85 o
   2  26   1        0.24        4.89     15.21 o
   3  26   1       16.96        8.56     15.57 o
   4  26   1        8.89        8.66     15.32 o
   5  26   1       27.99       32.39     18.40 o
   6  26   1        1.20       -5.26     20.52 o
   7  26   1       37.37       11.97     21.30 o
  -6  27   1        9.81       36.44     23.64 o
  -5  27   1        0.00      -17.92     17.92 o
  -4  27   1        9.13        4.04     16.64 o
  -3  27   1       28.09       23.76     16.57 o
  -2  27   1       26.78       44.94     16.82 o
  -1  27   1        0.21      -15.41     15.41 o
   0  27   1        1.05      -15.04     15.04 o
   1  27   1        1.91       -2.19     15.60 o
   2  27   1        0.09      -14.88     14.88 o
   3  27   1       17.05       26.60     15.94 o
   4  27   1        0.52       12.16     15.67 o
   5  27   1       38.95       34.36     18.97 o
   6  27   1        2.20       20.53     25.98 o
  -4  28   1       35.56       17.71     18.21 o
  -3  28   1        3.30       -4.11     16.10 o
  -2  28   1        5.05      -15.24     15.24 o
  -1  28   1        5.58      -15.66     15.66 o
   0  28   1       12.95       35.13     17.49 o
   1  28   1        9.27       30.48     16.84 o
   2  28   1        6.38      -15.32     15.32 o
   3  28   1       38.73       35.21     17.11 o
   4  28   1       28.10       47.94     20.30 o
  -1  29   1       57.07       44.31     18.54 o
   0  29   1        0.68      -16.51     17.36 o
   1  29   1        0.89       -5.77     17.51 o
 -16   0   2       41.63      -36.55     39.65 o
 -15   0   2       74.54       71.49     42.87 o
 -14   0   2        3.94       10.00     33.79 o
 -13   0   2        8.20        6.10      9.70 o
 -12   0   2      191.18      194.24     10.10 o
 -11   0   2     2140.36     1817.14     56.11 o
 -10   0   2       29.11       21.88      6.40 o
  -9   0   2     1964.22     1793.85     30.06 o
  -8   0   2      404.16      511.13     12.02 o
  -7   0   2     8202.57     7587.48     88.25 o
  -6   0   2    11634.85    11678.43    101.49 o
  -5   0   2      318.96      464.54     11.60 o
  -4   0   2    13730.04    14553.11    130.06 o
  -3   0   2    13422.13    13600.97    113.08 o
  -2   0   2     4067.00     4000.77     39.77 o
  -1   0   2    11412.29     7288.15    957.04 o
   1   0   2    25097.80    21645.01    268.88 o
   2   0   2     5402.36     5205.31     43.54 o
   3   0   2     1360.88     1748.47     17.16 o
   4   0   2        1.09        4.51      2.20 o
   5   0   2     2468.36     2500.54     29.41 o
   6   0   2      105.16      119.46     11.39 o
   7   0   2     2185.96     2458.63     60.31 o
   8   0   2       73.59      137.21     15.13 o
   9   0   2     1196.66     1327.82     38.50 o
  10   0   2     2221.50     2232.72     54.66 o
  11   0   2      956.53      637.94     58.91 o
  12   0   2      581.77      595.81     36.57 o
  13   0   2        4.63       33.40     23.15 o
  14   0   2        0.07       11.95     36.09 o
  15   0   2        0.10      -30.57     37.93 o
  16   0   2        8.72      -39.77     39.77 o
 -16   1   2        1.51      -27.58     27.58 o
 -15   1   2        2.56      -10.57     26.58 o
 -14   1   2       89.57       88.73     13.37 o
 -13   1   2       75.60       68.33     10.95 o
 -12   1   2       24.85       48.57      5.70 o
 -11   1   2     2142.17     2067.11     29.34 o
 -10   1   2      142.57      145.98      5.81 o
  -9   1   2        0.96        4.59      4.03 o
  -8   1   2     2304.06     2422.39     24.45 o
  -7   1   2      113.86       95.54      4.41 o
  -6   1   2     2756.55     2681.12     19.36 o
  -5   1   2      624.69      415.40      5.28 o
  -4   1   2     3489.22     3955.54     26.84 o
  -3   1   2    11093.21    10576.50     67.84 o
  -2   1   2     6588.81     5921.63     39.89 o
  -1   1   2     2826.73     1955.69     31.41 o
   1   1   2      382.85      335.16      3.75 o
   2   1   2       45.23        1.81      1.51 o
   3   1   2     1241.76     1462.46     10.62 o
   4   1   2     1742.68     1831.79     12.93 o
   5   1   2     2447.77     2798.34     22.40 o
   6   1   2       23.34       16.94      3.46 o
   7   1   2      462.32      648.81     10.84 o
   8   1   2      398.10      396.54     10.37 o
   9   1   2       56.27       40.95      4.73 o
  10   1   2      271.54      246.19     14.60 o
  11   1   2       89.79       51.09     17.19 o
  12   1   2       11.29       30.52     15.33 o
  13   1   2      107.20      146.87     26.19 o
  14   1   2        0.03       -1.24     18.18 o
  15   1   2       14.83      -16.50     26.58 o
  16   1   2       19.66       -4.32     29.29 o
 -16   2   2       11.87       -0.93     28.85 o
 -15   2   2        7.07      -11.02     25.37 o
 -14   2   2       66.30       49.44      9.03 o
 -13   2   2       19.82       22.80      6.43 o
 -12   2   2       12.07        4.92      6.35 o
 -11   2   2       15.94      100.87     19.35 o
 -10   2   2     1227.38     1237.51     19.08 o
  -9   2   2       31.38       33.93      4.43 o
  -8   2   2     1542.91     1581.91     17.90 o
  -7   2   2     3589.45     3263.68     27.70 o
  -6   2   2     3087.73     2972.95     21.93 o
  -5   2   2      977.56      953.95      8.34 o
  -4   2   2    10864.33    10532.98     71.62 o
  -3   2   2      818.60      715.10      6.60 o
  -2   2   2     1085.75     1083.86      8.91 o
  -1   2   2      312.06      285.14      4.57 o
   0   2   2     1332.82      909.67     21.75 o
   1   2   2    10746.20    10114.86     74.86 o
   2   2   2     5656.53     5014.26     34.40 o
   3   2   2    19143.23    19126.15    122.66 o
   4   2   2      881.57      618.00      5.94 o
   5   2   2      542.32      505.92      6.86 o
   6   2   2      675.20      749.32      9.08 o
   7   2   2     3587.29     4014.75     41.59 o
   8   2   2      414.06      346.54      8.63 o
   9   2   2        9.46        0.18      4.75 o
  10   2   2        0.67        4.78      7.16 o
  11   2   2      585.08      488.85     16.54 o
  12   2   2       24.02       45.08      9.03 o
  13   2   2      305.81      308.40     25.59 o
  14   2   2       77.00       39.94     20.25 o
  15   2   2        0.02      -15.13     19.08 o
  16   2   2       14.58      -32.25     38.73 o
 -16   3   2        3.79        0.24      8.53 o
 -15   3   2        8.62        7.00     13.79 o
 -14   3   2      165.47      191.15     15.58 o
 -13   3   2      135.99      115.62      6.80 o
 -12   3   2      192.05      185.31      7.38 o
 -11   3   2     1628.93     1637.09     20.64 o
 -10   3   2      735.60      736.03     12.55 o
  -9   3   2      469.80      528.84     13.33 o
  -8   3   2     6020.45     6303.09     50.81 o
  -7   3   2      105.34      169.44      4.01 o
  -6   3   2     2293.54     2596.78     19.01 o
  -5   3   2      149.63      142.28      4.01 o
  -4   3   2     1516.55     1423.52     11.66 o
  -3   3   2       22.06        1.17      3.11 o
  -2   3   2    54897.84    53770.69    383.10 o
  -1   3   2     7099.62     7388.94     64.36 o
   0   3   2     6141.83     5837.33     60.99 o
   1   3   2    10610.33    10826.93     87.00 o
   2   3   2    13834.00    14146.42     97.51 o
   3   3   2     4384.35     4806.04     33.60 o
   4   3   2      744.76      741.32      7.71 o
   5   3   2     9455.59     9263.26     61.06 o
   6   3   2       22.07       27.07      2.76 o
   7   3   2      389.40      374.15      7.12 o
   8   3   2      234.09      220.26      6.15 o
   9   3   2      169.25      180.68      7.71 o
  10   3   2       26.45       23.75      8.02 o
  11   3   2     2236.98     2080.50     41.10 o
  12   3   2      480.61      423.44     13.00 o
  13   3   2        0.27        1.10      7.11 o
  14   3   2       78.83       51.77     22.85 o
  15   3   2       75.21       45.07     23.38 o
  16   3   2       42.14       53.57     25.14 o
 -16   4   2        7.15      -13.01     16.59 o
 -15   4   2       12.74       -4.20      8.54 o
 -14   4   2       23.60       20.08      6.12 o
 -13   4   2      367.49      363.60     11.65 o
 -12   4   2       38.77       26.70      5.91 o
 -11   4   2      470.82      412.34     11.06 o
 -10   4   2      137.94      184.15     13.04 o
  -9   4   2       34.56       41.91      5.32 o
  -8   4   2      408.96      438.93      7.61 o
  -7   4   2       96.01      175.43      4.27 o
  -6   4   2      295.77      260.93      5.10 o
  -5   4   2      484.19      473.03      6.50 o
  -4   4   2       54.13       69.14      2.99 o
  -3   4   2        0.02        6.64      2.63 o
  -2   4   2     1607.16     1279.33     12.74 o
  -1   4   2    15094.96    12745.33    109.53 o
   0   4   2     1375.97     1260.33     16.24 o
   1   4   2      187.78      151.55      4.75 o
   2   4   2     9474.70     9463.73     74.22 o
   3   4   2     3655.78     4219.98     31.07 o
   4   4   2     1892.04     2044.00     16.11 o
   5   4   2     1926.07     1844.05     14.57 o
   6   4   2      593.36      605.33      7.11 o
   7   4   2      451.86      482.40      8.87 o
   8   4   2       87.70       77.74      5.74 o
   9   4   2        1.07        9.58      4.25 o
  10   4   2       14.83       -4.14      4.47 o
  11   4   2      174.04      196.29      9.93 o
  12   4   2      387.47      396.45     13.51 o
  13   4   2      152.42      162.28     10.13 o
  14   4   2       41.97       39.17      8.39 o
  15   4   2       41.03       38.23     11.22 o
  16   4   2        9.64       -0.44     38.17 o
 -16   5   2        3.55       -5.01      9.25 o
 -15   5   2       96.84       87.13     10.42 o
 -14   5   2      188.88      172.84      8.17 o
 -13   5   2        0.24       -1.43      6.17 o
 -12   5   2      150.47      132.69      7.40 o
 -11   5   2      168.21      196.78      8.08 o
 -10   5   2        6.70       -6.62      8.99 o
  -9   5   2      121.84      151.29      5.36 o
  -8   5   2        0.18        2.93      3.06 o
  -7   5   2        1.84        4.03      3.01 o
  -6   5   2     1277.26     1403.25     12.24 o
  -5   5   2      599.17      521.13      7.49 o
  -4   5   2     5033.47     5289.62     37.57 o
  -3   5   2     2965.50     2833.90     24.68 o
  -2   5   2    31279.30    31161.06    246.43 o
  -1   5   2      104.32       85.93      4.14 o
   0   5   2    24361.46    24075.71    242.84 o
   1   5   2     5956.43     5618.45     47.09 o
   2   5   2    15402.31    16034.57    124.06 o
   3   5   2      279.97      289.83      5.82 o
   4   5   2     3888.28     4003.33     30.10 o
   5   5   2     3522.58     3802.95     37.18 o
   6   5   2      707.01      701.01      8.08 o
   7   5   2     2149.97     2307.72     18.54 o
   8   5   2     3671.93     3526.08     29.94 o
   9   5   2      333.05      366.03      8.71 o
  10   5   2      108.97       82.64      5.84 o
  11   5   2     1520.63     1566.10     20.50 o
  12   5   2      192.38      206.59      7.66 o
  13   5   2       56.69        9.82      9.45 o
  14   5   2      132.15      159.95     11.56 o
  15   5   2        0.16      -14.31     14.31 o
 -16   6   2       29.20       19.10     10.11 o
 -15   6   2        0.32        1.87      6.42 o
 -14   6   2      184.52      175.95      8.57 o
 -13   6   2       11.42       15.63      6.81 o
 -12   6   2      191.08      165.11      8.24 o
 -11   6   2      306.69      297.50      9.74 o
 -10   6   2        7.91       -5.42      5.57 o
  -9   6   2       78.19       83.57      5.02 o
  -8   6   2      238.98      218.79      5.28 o
  -7   6   2      892.79      858.44      9.30 o
  -6   6   2      904.68      917.88     10.14 o
  -5   6   2     1223.08     1202.93     11.65 o
  -4   6   2      140.50      157.49      4.65 o
  -3   6   2     1664.42     1654.59     16.26 o
  -2   6   2     1520.19     1540.76     18.41 o
  -1   6   2    24029.44    22801.20    271.17 o
   0   6   2     3858.28     3596.67     40.63 o
   1   6   2     4413.05     4305.23     46.75 o
   2   6   2    11118.86    11003.22     89.53 o
   3   6   2      875.69      816.01     10.04 o
   4   6   2     1034.12      991.72     10.92 o
   5   6   2       79.75       91.22      3.68 o
   6   6   2     4651.61     4695.10     35.06 o
   7   6   2     2340.70     2597.92     20.92 o
   8   6   2      132.50      148.26      5.40 o
   9   6   2       39.12       30.03      4.17 o
  10   6   2        1.85       -0.20      5.55 o
  11   6   2       68.88      101.70      6.73 o
  12   6   2       25.97       29.86      5.91 o
  13   6   2      273.07      260.20     12.31 o
  14   6   2      410.23      410.24     15.80 o
  15   6   2       44.38       72.55     10.14 o
 -16   7   2       21.27       28.76      8.55 o
 -15   7   2       72.82       72.30      8.33 o
 -14   7   2       13.42       15.69      7.00 o
 -13   7   2      115.50       90.95      8.02 o
 -12   7   2        9.90       18.96      6.62 o
 -11   7   2      161.46      155.28      6.29 o
 -10   7   2      455.74      450.42      9.39 o
  -9   7   2        9.88        1.27      3.64 o
  -8   7   2      845.11      937.00     10.82 o
  -7   7   2        8.03        0.11      3.08 o
  -6   7   2      133.93      201.98      5.52 o
  -5   7   2     3052.98     3486.82     30.67 o
  -4   7   2      400.98      390.07      7.28 o
  -3   7   2      221.92      304.20      6.67 o
  -2   7   2     7762.16     7623.46     63.70 o
  -1   7   2     2541.64     2764.31     30.03 o
   0   7   2     4231.25     4000.37     45.24 o
   1   7   2     6766.02     6329.97     57.73 o
   2   7   2      103.77      128.69      4.72 o
   3   7   2     3590.20     3638.88     31.64 o
   4   7   2      546.27      557.52      8.65 o
   5   7   2     2298.42     2663.03     23.52 o
   6   7   2       28.12       12.13      3.19 o
   7   7   2       45.98      135.80      4.62 o
   8   7   2      150.17      137.60      4.79 o
   9   7   2      487.00      416.66      9.95 o
  10   7   2      146.00      167.02      6.00 o
  11   7   2       55.72       75.49      6.64 o
  12   7   2       52.60       52.31      8.44 o
  13   7   2      198.20      244.71     10.31 o
  14   7   2        4.49       18.34      6.47 o
  15   7   2        7.63       -5.30      9.39 o
 -15   8   2       22.69       35.56      7.74 o
 -14   8   2      126.97      108.60      8.42 o
 -13   8   2        8.68       19.69      7.23 o
 -12   8   2        2.70        2.41      8.59 o
 -11   8   2      410.59      470.25     13.20 o
 -10   8   2      449.83      527.70      9.79 o
  -9   8   2        5.10        3.08      4.11 o
  -8   8   2      606.10      673.46      9.25 o
  -7   8   2     2116.15     2117.31     18.42 o
  -6   8   2      340.19      301.17      7.92 o
  -5   8   2      698.00      603.43      9.65 o
  -4   8   2      865.77      991.39     12.34 o
  -3   8   2      562.54      682.62     10.18 o
  -2   8   2    10206.30    10810.06     89.05 o
  -1   8   2      388.13      322.08      8.57 o
   0   8   2     8332.44     8155.27     87.38 o
   1   8   2     2569.00     2398.57     25.27 o
   2   8   2     4497.64     4050.75     36.42 o
   3   8   2     1331.19     1527.52     16.85 o
   4   8   2     3040.57     3261.73     29.37 o
   5   8   2       17.63       58.51      4.35 o
   6   8   2     1320.90     1220.45     13.16 o
   7   8   2      801.89      814.09     10.31 o
   8   8   2      116.09      135.81      5.17 o
   9   8   2       71.96       55.86      4.76 o
  10   8   2       19.51        0.80      4.80 o
  11   8   2      203.12      181.90      7.22 o
  12   8   2        6.51        2.06      7.38 o
  13   8   2      228.35      231.17     14.45 o
  14   8   2       19.42       12.52      6.89 o
  15   8   2      190.87      188.40      9.05 o
 -15   9   2        2.11       -0.36      7.64 o
 -14   9   2       44.90       37.99      8.04 o
 -13   9   2       46.98       57.15      8.72 o
 -12   9   2      270.49      285.02     10.09 o
 -11   9   2       11.94       19.92      6.06 o
 -10   9   2      738.78      753.73     13.48 o
  -9   9   2     1133.22     1162.43     13.61 o
  -8   9   2        6.86        9.17      3.57 o
  -7   9   2      346.70      373.17      7.87 o
  -6   9   2     1661.40     1892.12     19.30 o
  -5   9   2     4155.64     4529.63     39.59 o
  -4   9   2     5764.96     6084.08     51.11 o
  -3   9   2       69.48       37.83      4.31 o
  -2   9   2      129.00      179.96      7.41 o
  -1   9   2     1486.55     1482.01     19.56 o
   0   9   2      342.01      374.51     10.38 o
   1   9   2     2359.74     2472.03     26.35 o
   2   9   2     4755.42     5127.87     45.36 o
   3   9   2      194.99      208.43      7.92 o
   4   9   2      401.32      475.30      9.05 o
   5   9   2      273.54      289.81      7.16 o
   6   9   2     1382.66     1431.37     15.85 o
   7   9   2      192.87      211.56      6.67 o
   8   9   2       16.57       66.84      5.40 o
   9   9   2       10.06       -3.21      4.20 o
  10   9   2       32.43       13.09      5.17 o
  11   9   2        6.25        3.12      5.00 o
  12   9   2       16.65       23.86      8.12 o
  13   9   2        2.12        4.52      7.16 o
  14   9   2       51.98       49.94      7.89 o
  15   9   2        1.85       -1.55      7.12 o
 -15  10   2        0.64       -7.90      7.90 o
 -14  10   2       51.24       62.57     11.68 o
 -13  10   2        0.34        6.10      7.96 o
 -12  10   2       17.41        7.95     10.90 o
 -11  10   2      712.21      737.98     11.48 o
 -10  10   2       43.45       26.86      5.37 o
  -9  10   2      278.19      320.47      9.36 o
  -8  10   2      554.75      612.44     10.11 o
  -7  10   2      754.45      709.20     11.10 o
  -6  10   2     2806.98     2618.45     25.02 o
  -5  10   2      441.61      434.80      9.39 o
  -4  10   2      734.38      746.34     12.00 o
  -3  10   2     2455.34     2697.98     27.05 o
  -2  10   2     3642.73     3808.44     35.65 o
  -1  10   2     6770.06     6985.47     69.95 o
   0  10   2     7925.93     7725.58     84.14 o
   1  10   2     4323.29     4432.97     43.48 o
   2  10   2     7796.32     8029.40     68.51 o
   3  10   2       85.86      110.91      5.79 o
   4  10   2        7.40       43.55      4.85 o
   5  10   2      300.94      391.20      9.05 o
   6  10   2       12.35       20.09      4.07 o
   7  10   2        0.06        8.50      4.56 o
   8  10   2        0.18       -4.08      4.08 o
   9  10   2      161.80      144.75      6.14 o
  10  10   2       60.15       49.26      5.14 o
  11  10   2       24.36       21.05      6.19 o
  12  10   2        0.99        4.01      5.89 o
  13  10   2       16.38       19.50      8.96 o
  14  10   2        1.78       17.58      7.85 o
  15  10   2        0.17        4.37      7.74 o
 -15  11   2       63.76       80.59      9.83 o
 -14  11   2        0.06       11.92      8.31 o
 -13  11   2      116.26      155.20      8.77 o
 -12  11   2       81.90      104.19      8.11 o
 -11  11   2        4.08       11.16      5.92 o
 -10  11   2      184.31      198.10     11.10 o
  -9  11   2       13.30       28.70      5.84 o
  -8  11   2        1.64       -4.08      4.68 o
  -7  11   2     1973.38     1789.72     19.64 o
  -6  11   2      449.76      434.90     10.02 o
  -5  11   2     3950.90     3919.49     36.16 o
  -4  11   2      137.71       66.99      5.48 o
  -3  11   2       14.31       11.17      5.49 o
  -2  11   2     2094.07     2111.18     24.66 o
  -1  11   2    24059.44    25249.63    235.17 o
   0  11   2     4671.18     5299.91     60.99 o
   1  11   2    16185.98    16494.41    144.48 o
   2  11   2    11178.65    11792.67     98.39 o
   3  11   2       17.80        9.96      4.82 o
   4  11   2     2241.13     2314.40     23.94 o
   5  11   2       50.15       34.38      5.85 o
   6  11   2      808.61      796.22     12.40 o
   7  11   2       15.95       -0.55      4.08 o
   8  11   2       12.88       35.81      6.76 o
   9  11   2       11.41        0.94      5.32 o
  10  11   2        9.95        3.11      5.08 o
  11  11   2      273.15      272.17      9.76 o
  12  11   2        7.97        5.69      6.72 o
  13  11   2        2.24        2.87      7.91 o
  14  11   2        0.32        1.01      7.95 o
 -15  12   2        7.40        3.24      9.01 o
 -14  12   2        1.75       -8.14      8.31 o
 -13  12   2       16.05       20.53      7.54 o
 -12  12   2        0.39       -0.29      5.81 o
 -11  12   2       23.59       35.81      6.59 o
 -10  12   2        1.21       -5.76      7.27 o
  -9  12   2      153.54      192.20      8.48 o
  -8  12   2      637.71      583.17     11.30 o
  -7  12   2      149.21      172.22      7.93 o
  -6  12   2        0.78        2.57      6.45 o
  -5  12   2     1195.53     1283.29     16.85 o
  -4  12   2       82.47      115.84      6.87 o
  -3  12   2       61.81       93.38      6.01 o
  -2  12   2      161.74      128.89      6.97 o
  -1  12   2      793.01      824.75     15.59 o
   0  12   2     1192.97     1518.27     24.14 o
   1  12   2        0.27       -0.13      5.34 o
   2  12   2      502.19      561.41     12.56 o
   3  12   2      213.14      252.00      9.06 o
   4  12   2      430.34      469.28     10.39 o
   5  12   2     1094.95     1130.49     15.75 o
   6  12   2      178.57      149.03      6.91 o
   7  12   2      807.49      809.53     13.09 o
   8  12   2       20.90       26.51      5.96 o
   9  12   2        4.62        3.30      6.11 o
  10  12   2      145.55       97.56      7.18 o
  11  12   2      509.79      549.58     11.97 o
  12  12   2        5.77       23.98      7.36 o
  13  12   2       16.96       25.56      7.20 o
  14  12   2        2.03       -8.31      8.31 o
 -14  13   2       45.76       54.27     10.47 o
 -13  13   2        4.94       22.56      7.91 o
 -12  13   2       16.78       34.37      6.76 o
 -11  13   2      238.55      265.89      9.77 o
 -10  13   2       15.04       29.18      7.18 o
  -9  13   2       93.22      142.35      8.32 o
  -8  13   2       59.40       50.65      9.16 o
  -7  13   2       56.13       47.42      6.44 o
  -6  13   2      112.22      153.44      9.67 o
  -5  13   2        1.46       -2.94      5.35 o
  -4  13   2      160.56      171.65      7.60 o
  -3  13   2      458.31      484.52     10.89 o
  -2  13   2       25.55       13.22      5.84 o
  -1  13   2     3481.63     3548.22     40.80 o
   0  13   2      730.03      833.05     17.63 o
   1  13   2       12.48       11.61      5.69 o
   2  13   2      379.25      394.09     10.21 o
   3  13   2      859.28     1006.82     15.36 o
   4  13   2      776.51      947.79     14.73 o
   5  13   2      171.51      171.44      7.61 o
   6  13   2      569.93      560.79     12.15 o
   7  13   2        2.29        1.58      5.81 o
   8  13   2      562.99      535.77     13.22 o
   9  13   2       37.94       33.78      6.94 o
  10  13   2      134.43      155.87      8.37 o
  11  13   2      101.73      184.90      8.69 o
  12  13   2       39.31       50.12      8.11 o
  13  13   2        0.95        2.64      7.44 o
  14  13   2      158.01      188.14     11.75 o
 -14  14   2       28.45       29.32      8.52 o
 -13  14   2       24.66       33.36      8.57 o
 -12  14   2        0.57        0.52      6.87 o
 -11  14   2       36.81       49.96      7.56 o
 -10  14   2        1.12       -6.58      6.58 o
  -9  14   2       57.91       37.16      7.35 o
  -8  14   2     1187.21     1125.29     17.96 o
  -7  14   2       25.86       16.01      6.71 o
  -6  14   2       14.38       14.72      6.46 o
  -5  14   2      380.52      461.25     14.62 o
  -4  14   2      907.85      820.60     15.00 o
  -3  14   2      335.15      346.87      9.84 o
  -2  14   2       59.65       51.51      7.03 o
  -1  14   2      105.60      135.09      8.45 o
   0  14   2      416.84      475.93     14.93 o
   1  14   2       69.01       58.91      7.35 o
   2  14   2       50.25       63.01      6.31 o
   3  14   2      310.36      387.89     10.24 o
   4  14   2       36.93       53.02      6.60 o
   5  14   2      342.45      321.72      9.57 o
   6  14   2      331.08      348.67     10.15 o
   7  14   2        8.27        4.24      6.22 o
   8  14   2      311.48      305.14     10.84 o
   9  14   2       18.66       54.14      7.77 o
  10  14   2      271.39      343.60     10.95 o
  11  14   2      352.79      421.96     11.83 o
  12  14   2       57.71       62.54      7.54 o
  13  14   2        6.90        0.61      7.98 o
  14  14   2       11.92       27.55      8.03 o
 -14  15   2        0.03        3.29      8.64 o
 -13  15   2      134.98      169.60      9.32 o
 -12  15   2        4.38        5.77      7.33 o
 -11  15   2      132.85      170.55      9.42 o
 -10  15   2       18.37       14.98      7.45 o
  -9  15   2       63.94       39.06      8.93 o
  -8  15   2        0.21       11.66      7.00 o
  -7  15   2       31.79       29.86      7.17 o
  -6  15   2      296.98      343.08     10.49 o
  -5  15   2       57.68       39.35      6.85 o
  -4  15   2      685.71      741.96     14.75 o
  -3  15   2     1745.81     1705.19     22.26 o
  -2  15   2      276.90      314.26     10.54 o
  -1  15   2      197.53      171.18      9.95 o
   0  15   2     1168.34     1257.41     28.47 o
   1  15   2     3256.83     3686.00     62.39 o
   2  15   2      215.61      233.15      9.70 o
   3  15   2      661.30      613.92     13.42 o
   4  15   2      588.64      554.25     13.12 o
   5  15   2       11.22        0.76      6.29 o
   6  15   2      291.29      304.76     10.12 o
   7  15   2      230.87      207.39      9.75 o
   8  15   2       45.49       39.75      7.74 o
   9  15   2      402.87      445.59     12.88 o
  10  15   2       12.46        8.40      7.54 o
  11  15   2      228.05      262.44     10.66 o
  12  15   2       37.97       27.54      8.84 o
  13  15   2        1.69        1.74      9.73 o
 -13  16   2       18.10       26.91      8.15 o
 -12  16   2        3.32       -0.41      7.68 o
 -11  16   2       13.81       13.61      7.71 o
 -10  16   2       46.61       62.76      8.36 o
  -9  16   2        8.87        7.74      7.76 o
  -8  16   2       74.80       83.37      8.40 o
  -7  16   2      409.94      456.93     12.22 o
  -6  16   2      737.95      759.38     15.33 o
  -5  16   2      321.16      300.00     10.23 o
  -4  16   2        6.93        8.80      6.65 o
  -3  16   2      565.85      572.65     14.68 o
  -2  16   2        1.67        6.11      6.83 o
  -1  16   2      278.53      269.76     12.74 o
   0  16   2        5.77        9.84      7.47 o
   1  16   2      680.64      635.06     16.44 o
   2  16   2     2852.96     2768.38     33.35 o
   3  16   2      121.34      134.39      8.52 o
   4  16   2      411.54      404.21     14.78 o
   5  16   2       10.34       34.65      7.42 o
   6  16   2       15.34       22.14      7.52 o
   7  16   2      897.29      863.27     17.21 o
   8  16   2        7.28       15.28      7.87 o
   9  16   2       24.20       26.28      8.18 o
  10  16   2      294.49      253.70     11.18 o
  11  16   2       73.26       78.29      8.92 o
  12  16   2        7.83       32.51      8.34 o
  13  16   2      102.08       94.63     10.43 o
 -13  17   2        0.60        6.40      8.34 o
 -12  17   2        5.41       -3.59      8.16 o
 -11  17   2       24.34       24.13      8.48 o
 -10  17   2       53.03       56.24      8.65 o
  -9  17   2        6.45        2.16      8.88 o
  -8  17   2      129.76      151.08     12.03 o
  -7  17   2       96.25       90.62      8.28 o
  -6  17   2        3.43       -2.36      7.21 o
  -5  17   2      682.72      821.29     16.16 o
  -4  17   2      111.15      101.72      8.66 o
  -3  17   2      331.06      396.69     13.39 o
  -2  17   2       43.67       37.36      7.58 o
  -1  17   2      423.80      449.97     20.39 o
   0  17   2      316.37      233.44     15.08 o
   1  17   2      183.83      204.58     11.22 o
   2  17   2        2.35        7.44      7.84 o
   3  17   2      245.88      191.45      9.57 o
   4  17   2      218.09      181.22      9.75 o
   5  17   2       25.73       33.71      8.22 o
   6  17   2      178.64      209.44     10.06 o
   7  17   2       88.90       81.17      9.05 o
   8  17   2        7.98       -4.43      7.90 o
   9  17   2       39.39       25.70      8.79 o
  10  17   2       36.03       62.53      9.44 o
  11  17   2        0.14       -7.94      7.94 o
  12  17   2       20.27       -2.46      8.23 o
  13  17   2       27.45       37.37      8.59 o
 -13  18   2       40.78       45.69      9.48 o
 -12  18   2        2.22       -2.70      8.50 o
 -11  18   2        1.33        6.47      8.42 o
 -10  18   2        3.52       -4.47      7.83 o
  -9  18   2        0.00       -3.91      8.36 o
  -8  18   2       64.95       47.93      9.25 o
  -7  18   2       26.43        2.69      7.96 o
  -6  18   2        9.59       18.26      7.73 o
  -5  18   2     2371.26     2385.92     30.89 o
  -4  18   2      485.38      496.25     26.03 o
  -3  18   2        2.43       -4.93      7.72 o
  -2  18   2      165.08      137.71     12.17 o
  -1  18   2      752.67      721.24     20.00 o
   0  18   2      586.41      656.38     19.61 o
   1  18   2      235.75      230.54     13.53 o
   2  18   2       48.61       16.34      8.19 o
   3  18   2       21.71       -5.26      9.50 o
   4  18   2        3.22       -5.64      8.43 o
   5  18   2      349.32      328.37     11.79 o
   6  18   2        0.35       -6.27      7.48 o
   7  18   2      224.52      228.80     11.14 o
   8  18   2      146.98      167.11     10.81 o
   9  18   2       86.29       42.78      9.30 o
  10  18   2       34.14       31.86      9.70 o
  11  18   2        0.81       -8.13      8.13 o
  12  18   2        0.11        4.09      8.64 o
 -12  19   2       95.68      113.98     17.50 o
 -11  19   2        1.71       -9.13      9.37 o
 -10  19   2        2.41       -9.25      9.25 o
  -9  19   2       17.69       -6.69      9.67 o
  -8  19   2       57.87       53.66     10.64 o
  -7  19   2        3.39       -8.75      8.75 o
  -6  19   2      207.01      187.80     11.57 o
  -5  19   2        5.83       -8.46      8.46 o
  -4  19   2       31.76        4.53      9.66 o
  -3  19   2       91.79       51.53     11.07 o
  -2  19   2       29.46        7.11     10.94 o
  -1  19   2        1.13       -1.06     11.68 o
   0  19   2      744.23      764.75     26.38 o
   1  19   2      425.57      445.95     17.02 o
   2  19   2      281.28      267.21     15.63 o
   3  19   2       15.32       16.17      9.78 o
   4  19   2      480.27      451.94     14.51 o
   5  19   2      405.84      447.38     13.94 o
   6  19   2       21.81       -2.46      8.47 o
   7  19   2       77.77       78.84     10.60 o
   8  19   2      244.36      220.86     16.61 o
   9  19   2       19.07       16.33     10.04 o
  10  19   2       29.25       44.63     10.67 o
  11  19   2       34.33       28.01     10.11 o
  12  19   2       15.24       13.52     10.14 o
 -12  20   2      162.91      206.87     14.82 o
 -11  20   2       86.36      121.56     12.09 o
 -10  20   2       21.26        0.51      9.81 o
  -9  20   2       36.64       22.11     10.21 o
  -8  20   2        1.00      -12.20     12.20 o
  -7  20   2       45.22       39.86     11.24 o
  -6  20   2       24.34        5.24      9.64 o
  -5  20   2      186.38      182.18     19.74 o
  -4  20   2      334.53      358.89     16.34 o
  -3  20   2      122.31      106.75     12.10 o
  -2  20   2      238.62      253.12     16.65 o
  -1  20   2        7.28       16.17     12.10 o
   0  20   2      110.88       80.95     14.00 o
   1  20   2        0.62       -2.90     12.37 o
   2  20   2       87.24       48.86     13.44 o
   3  20   2       30.84       14.90     10.99 o
   4  20   2        5.23       -9.41     11.80 o
   5  20   2      356.79      319.66     14.05 o
   6  20   2      139.78      127.89     12.83 o
   7  20   2      315.00      315.79     16.80 o
   8  20   2       10.03       -3.05     10.06 o
   9  20   2       55.65       74.93     11.47 o
  10  20   2       10.90       -6.62     10.27 o
  11  20   2        0.01      -10.01     10.01 o
 -11  21   2        6.42       -5.19     12.40 o
 -10  21   2       41.86       56.38     13.24 o
  -9  21   2        0.01       -9.08     11.86 o
  -8  21   2       50.42       43.99     12.56 o
  -7  21   2      175.95      219.67     16.09 o
  -6  21   2       17.06      -10.39     10.39 o
  -5  21   2      184.50      192.55     13.92 o
  -4  21   2        0.26      -12.72     12.72 o
  -3  21   2       83.05       76.18     15.21 o
  -2  21   2       19.21       12.44     12.93 o
  -1  21   2       27.32       64.50     13.80 o
   0  21   2       13.84       37.49     12.76 o
   1  21   2      134.37      106.75     14.97 o
   2  21   2       53.21       36.66     13.23 o
   3  21   2      231.73      182.21     18.50 o
   4  21   2      581.21      524.52     19.19 o
   5  21   2       29.54       36.05     14.40 o
   6  21   2       60.09       73.47     13.64 o
   7  21   2      151.10      221.11     18.91 o
   8  21   2      150.09      202.26     15.50 o
   9  21   2        9.91      -11.49     11.49 o
  10  21   2        0.66      -10.50     10.50 o
  11  21   2      136.13      173.24     16.97 o
 -10  22   2       13.62        9.82     14.65 o
  -9  22   2       27.97       34.26     14.43 o
  -8  22   2      131.88      112.95     17.43 o
  -7  22   2       87.86      136.50     21.86 o
  -6  22   2       14.29       -7.52     11.87 o
  -5  22   2       32.79       15.72     23.90 o
  -4  22   2        0.19      -13.08     13.08 o
  -3  22   2      138.16       81.24     15.02 o
  -2  22   2       19.81       25.51     13.54 o
  -1  22   2        1.27      -12.13     12.13 o
   0  22   2       11.60       31.40     13.18 o
   1  22   2       25.24       14.24     13.07 o
   2  22   2       83.63       50.31     14.10 o
   3  22   2       66.26       34.55     14.92 o
   4  22   2        0.03        0.09     13.03 o
   5  22   2       64.30       33.81     13.20 o
   6  22   2      131.32       89.92     14.90 o
   7  22   2        0.03       -2.80     14.72 o
   8  22   2       42.80       39.10     15.25 o
   9  22   2       18.33        6.59     14.18 o
  10  22   2        9.58        8.76     13.12 o
 -10  23   2       20.40        5.26     15.09 o
  -9  23   2       18.81       16.98     17.22 o
  -8  23   2        5.59      -11.48     14.36 o
  -7  23   2        7.31       23.17     19.13 o
  -6  23   2       30.11        1.80     14.81 o
  -5  23   2      140.81      111.85     21.43 o
  -4  23   2        9.06       -2.67     13.41 o
  -3  23   2      164.64      189.38     17.81 o
  -2  23   2      874.96      856.37     27.99 o
  -1  23   2       26.82        4.12     13.90 o
   0  23   2       71.27       53.36     14.50 o
   1  23   2        6.38      -12.76     12.76 o
   2  23   2      121.13      106.97     15.81 o
   3  23   2       27.32       -3.47     13.40 o
   4  23   2       45.60       28.96     14.65 o
   5  23   2      161.95      170.18     17.26 o
   6  23   2      133.07      162.11     37.89 o
   7  23   2       28.95       29.20     17.45 o
   8  23   2       11.81      -14.91     15.08 o
   9  23   2       41.30       18.56     14.63 o
  -9  24   2        4.66       13.78     18.64 o
  -8  24   2       15.27       -4.80     20.06 o
  -7  24   2        2.75       19.94     20.76 o
  -6  24   2       41.73       44.45     17.76 o
  -5  24   2        9.59       25.17     15.69 o
  -4  24   2       15.31       -6.84     13.33 o
  -3  24   2       27.59       16.55     13.75 o
  -2  24   2       73.21       50.52     15.39 o
  -1  24   2       24.93       12.30     13.49 o
   0  24   2      439.76      454.47     22.96 o
   1  24   2       15.27        6.99     16.45 o
   2  24   2       27.97       15.48     14.49 o
   3  24   2        9.69        4.09     14.32 o
   4  24   2       33.26       -5.22     14.01 o
   5  24   2       22.58        6.46     17.00 o
   6  24   2       26.16       11.42     16.02 o
   7  24   2        0.42       -1.47     22.24 o
   8  24   2        3.89        7.20     20.20 o
   9  24   2        0.12       -3.41     22.36 o
  -8  25   2        3.38       -1.71     67.12 o
  -7  25   2       14.07       20.58     21.18 o
  -6  25   2       53.31       93.54     28.80 o
  -5  25   2      195.14      199.02     21.04 o
  -4  25   2       23.95       30.34     14.94 o
  -3  25   2        1.28        1.59     14.73 o
  -2  25   2       66.50       60.51     16.11 o
  -1  25   2       18.24       24.13     15.17 o
   0  25   2       57.84       46.06     17.05 o
   1  25   2       93.69      152.50     20.30 o
   2  25   2       86.19       79.43     16.52 o
   3  25   2        2.20      -12.72     13.96 o
   4  25   2      101.13       84.93     18.81 o
   5  25   2       10.74       20.57     17.32 o
   6  25   2        0.13      -12.11     19.86 o
   7  25   2        7.37        6.82     20.46 o
   8  25   2       49.54       57.62     34.37 o
  -7  26   2        2.16       15.74     21.05 o
  -6  26   2        4.25      -12.37     17.65 o
  -5  26   2       34.76       -1.34     17.73 o
  -4  26   2       19.23        7.05     14.85 o
  -3  26   2        0.22       -4.85     14.78 o
  -2  26   2        3.45       12.12     15.04 o
  -1  26   2      116.10       85.39     17.48 o
   0  26   2       53.74       60.72     16.72 o
   1  26   2        2.61        6.70     15.04 o
   2  26   2       40.39       13.75     15.20 o
   3  26   2       16.42       15.61     14.84 o
   4  26   2       34.65       21.73     15.80 o
   5  26   2        2.37      -16.64     16.64 o
   6  26   2        0.09       -5.04     20.68 o
   7  26   2       21.51       56.67     22.51 o
  -6  27   2        2.97      -17.76     17.76 o
  -5  27   2       30.34       36.42     19.29 o
  -4  27   2        1.39      -15.53     15.77 o
  -3  27   2        9.16        6.16     15.90 o
  -2  27   2       73.34       87.05     17.48 o
  -1  27   2       44.57       50.12     16.19 o
   0  27   2        0.35       -8.15     18.70 o
   1  27   2        0.16      -17.59     20.51 o
   2  27   2       15.51       12.13     15.43 o
   3  27   2       23.17       28.58     17.25 o
   4  27   2       73.65       66.31     17.44 o
   5  27   2       18.44       49.29     19.80 o
  -4  28   2       11.25       -2.18     16.62 o
  -3  28   2        3.98       -5.15     16.31 o
  -2  28   2        0.34      -11.23     15.59 o
  -1  28   2       26.42       42.08     17.66 o
   0  28   2       39.58       28.61     17.00 o
   1  28   2       31.57       62.81     17.30 o
   2  28   2        8.95       54.45     21.25 o
   3  28   2        1.11      -14.57     16.45 o
   4  28   2       23.10       69.12     21.89 o
  -1  29   2       71.82      115.05     19.83 o
   0  29   2       32.98        4.10     17.65 o
   1  29   2       22.09       48.34     18.88 o
 -16   1   3        0.04       -6.73     10.96 o
 -15   1   3       12.90        3.60     10.01 o
 -14   1   3      181.18      178.05      8.61 o
 -13   1   3       38.21       23.10      8.21 o
 -12   1   3      785.31      750.79     14.36 o
 -11   1   3      420.29      281.91     21.22 o
 -10   1   3      512.35      583.29     12.34 o
  -9   1   3      180.68      147.34      6.03 o
  -8   1   3     1453.25     1581.33     14.43 o
  -7   1   3      292.04      161.95      4.12 o
  -6   1   3    10330.66    10680.94     69.47 o
  -5   1   3    15410.90    15307.82     94.19 o
  -4   1   3      541.55      598.94      6.54 o
  -3   1   3    25362.21    25583.30    166.79 o
  -2   1   3    25761.60    26183.49    177.29 o
  -1   1   3    13981.60    13375.71    116.83 o
   0   1   3    48472.35    47966.11    394.93 o
   1   1   3    51642.00    50988.02    340.19 o
   2   1   3    26317.12    25174.80    156.96 o
   3   1   3      695.85      624.60      6.13 o
   4   1   3     1991.80     1963.04     14.10 o
   5   1   3     1637.06     1772.34     13.15 o
   6   1   3     7315.57     7585.79     52.91 o
   7   1   3      963.38      798.31      9.67 o
   8   1   3        0.02        9.71      3.72 o
   9   1   3       21.58        9.74      3.88 o
  10   1   3      148.15      163.09      5.69 o
  11   1   3      105.21       88.71      7.26 o
  12   1   3        9.39       -4.21     11.14 o
  13   1   3        4.23       -5.10     17.79 o
  14   1   3       25.22       33.52     20.12 o
  15   1   3        0.01      -25.63     25.63 o
 -16   2   3      145.28      176.60     17.49 o
 -15   2   3       20.31       18.17      6.45 o
 -14   2   3      729.07      669.84     20.43 o
 -13   2   3      128.79      148.58      9.13 o
 -12   2   3      145.94      159.89      7.14 o
 -11   2   3     5130.34     5307.40     54.89 o
 -10   2   3       50.75       44.53      5.91 o
  -9   2   3      610.08      572.81     10.49 o
  -8   2   3      730.44      640.77     11.48 o
  -7   2   3     2621.17     2903.28     22.80 o
  -6   2   3      713.08      685.54      7.92 o
  -5   2   3     3398.13     3626.56     24.64 o
  -4   2   3      259.08      252.94      5.13 o
  -3   2   3     1624.62     1587.84     12.47 o
  -2   2   3      937.32      883.14      7.57 o
  -1   2   3    57712.74    56590.07    451.67 o
   0   2   3     7504.20     8080.93     76.18 o
   1   2   3    18077.34    17645.70    119.92 o
   2   2   3     6027.03     5361.88     37.02 o
   3   2   3       24.89       44.93      2.52 o
   4   2   3      414.57      333.59      4.48 o
   5   2   3       23.45       23.29      2.33 o
   6   2   3     1297.19     1173.12     13.44 o
   7   2   3     2797.32     3170.63     29.12 o
   8   2   3      518.90      502.21      8.65 o
   9   2   3       51.36       69.30      4.84 o
  10   2   3      661.18      627.91     12.04 o
  11   2   3       76.32       41.27      7.24 o
  12   2   3       76.53       59.81      7.67 o
  13   2   3      124.00      108.60      8.47 o
  14   2   3       26.67       14.78     19.64 o
  15   2   3       19.94       28.79     22.45 o
 -16   3   3       22.36       15.01      9.98 o
 -15   3   3       26.99       25.39      6.60 o
 -14   3   3      154.79      162.35      8.55 o
 -13   3   3      369.13      338.34     10.71 o
 -12   3   3      223.91      291.85     12.59 o
 -11   3   3     2117.34     2032.36     25.30 o
 -10   3   3       94.02      123.46      7.34 o
  -9   3   3       31.66       30.34      3.94 o
  -8   3   3      718.06      731.26      8.23 o
  -7   3   3      221.48      151.66      5.67 o
  -6   3   3     3085.89     3417.75     29.68 o
  -5   3   3     8364.31     9331.26     55.56 o
  -4   3   3      192.83      167.60      3.99 o
  -3   3   3     5378.58     5371.77     37.61 o
  -2   3   3    17047.16    16001.93    110.12 o
  -1   3   3       84.41      147.06      4.82 o
   0   3   3      852.72      871.14     16.56 o
   1   3   3    32509.85    31822.39    239.14 o
   2   3   3     9991.76    10110.76     70.51 o
   3   3   3       17.93       94.81      3.04 o
   4   3   3      171.98      202.33      4.08 o
   5   3   3      473.38      537.56      6.30 o
   6   3   3      498.22      452.96      5.90 o
   7   3   3        3.14       -1.37      3.11 o
   8   3   3       53.46       32.54      4.26 o
   9   3   3      470.61      443.86     10.95 o
  10   3   3       15.62       40.39      5.11 o
  11   3   3        8.28       -1.86      5.09 o
  12   3   3      709.05      766.54     25.69 o
  13   3   3       93.29       91.38     17.41 o
  14   3   3        6.05        1.20      8.99 o
  15   3   3       10.79        0.15     22.45 o
 -16   4   3      167.19      151.51     15.58 o
 -15   4   3        3.02        4.12      6.60 o
 -14   4   3      104.41       96.79      7.62 o
 -13   4   3        7.93        1.02      6.52 o
 -12   4   3      284.64      287.02     16.94 o
 -11   4   3      178.78      171.51      8.60 o
 -10   4   3      622.63      610.58     10.81 o
  -9   4   3      797.81      821.06     12.84 o
  -8   4   3      960.36      900.00      9.99 o
  -7   4   3      102.24       39.41      3.30 o
  -6   4   3      555.36      663.59      7.93 o
  -5   4   3    10017.57    10052.95     68.75 o
  -4   4   3       98.06      121.51      3.57 o
  -3   4   3    20591.07    19824.94    136.13 o
  -2   4   3     2100.77     2156.57     19.61 o
  -1   4   3     2443.61     2506.59     26.61 o
   0   4   3     9811.44     9061.41     85.68 o
   1   4   3     2892.00     2342.16     21.79 o
   2   4   3        0.76        2.30      2.72 o
   3   4   3        0.20       16.03      3.13 o
   4   4   3      277.12      348.83      5.64 o
   5   4   3     3925.01     3695.85     26.20 o
   6   4   3     1947.20     1767.13     14.98 o
   7   4   3     4326.12     4285.78     33.21 o
   8   4   3       99.00      174.44      4.89 o
   9   4   3      318.82      399.26     10.75 o
  10   4   3     1118.95     1022.03     21.31 o
  11   4   3      245.56      254.72      8.33 o
  12   4   3      162.92      159.82      9.94 o
  13   4   3       17.43       30.91     10.16 o
  14   4   3      116.48       87.40      9.94 o
  15   4   3        0.20       -9.98     10.00 o
 -16   5   3       16.89        9.85      8.13 o
 -15   5   3        1.35        0.38      8.42 o
 -14   5   3        3.48       -6.56      6.56 o
 -13   5   3      212.25      273.88      9.95 o
 -12   5   3      105.00      110.79      7.78 o
 -11   5   3      171.83      140.30      8.69 o
 -10   5   3       16.02       -1.67      7.52 o
  -9   5   3       48.10       45.18      3.98 o
  -8   5   3        2.53       -1.06      3.37 o
  -7   5   3      233.02      228.99      5.11 o
  -6   5   3     1783.68     1708.28     14.54 o
  -5   5   3     1747.81     1698.91     14.79 o
  -4   5   3      358.67      326.05      6.31 o
  -3   5   3    11756.00    11189.79     87.76 o
  -2   5   3     1819.38     1604.37     16.40 o
  -1   5   3      544.27      431.74      8.70 o
   0   5   3     1434.74     1494.86     18.16 o
   1   5   3     3938.75     3424.18     30.45 o
   2   5   3     4848.76     4563.78     37.99 o
   3   5   3     5197.33     5275.22     39.79 o
   4   5   3     4514.96     4852.69     36.08 o
   5   5   3      174.09      182.71      4.59 o
   6   5   3      454.49      586.20      7.91 o
   7   5   3      271.46      315.45      6.19 o
   8   5   3      452.98      480.45     11.17 o
   9   5   3        0.79        8.58      4.20 o
  10   5   3      135.72      171.20      9.06 o
  11   5   3      178.33      159.46      7.41 o
  12   5   3      134.19      100.83      7.73 o
  13   5   3        1.76        8.31      5.67 o
  14   5   3      175.25      203.04     11.84 o
  15   5   3       32.55       38.33     10.28 o
 -16   6   3       19.53       22.00      8.95 o
 -15   6   3       15.70       16.16      7.11 o
 -14   6   3      277.45      247.13      9.99 o
 -13   6   3      384.05      405.22     18.18 o
 -12   6   3        1.33       -2.81      6.41 o
 -11   6   3       44.48       36.66      7.14 o
 -10   6   3      358.27      364.39      8.83 o
  -9   6   3      253.06      221.14      6.37 o
  -8   6   3      559.62      669.43      9.06 o
  -7   6   3       85.44      103.20      4.12 o
  -6   6   3     2061.38     2390.10     19.94 o
  -5   6   3      486.66      403.07      6.85 o
  -4   6   3     1645.85     1638.61     16.52 o
  -3   6   3     2333.49     2077.22     19.76 o
  -2   6   3        4.48       -1.74      3.08 o
  -1   6   3     1208.52     1108.27     15.10 o
   0   6   3     1995.67     1846.03     21.65 o
   1   6   3        1.99        0.31      3.07 o
   2   6   3     5099.21     5058.82     43.54 o
   3   6   3      145.87      178.01      5.15 o
   4   6   3      134.55      129.31      4.23 o
   5   6   3     2734.76     2261.88     18.40 o
   6   6   3     1260.29     1086.16     11.56 o
   7   6   3       86.51      163.20      6.05 o
   8   6   3      897.25     1010.43     10.84 o
   9   6   3       96.75      164.39      5.74 o
  10   6   3      120.14      114.93      6.80 o
  11   6   3       16.25       12.14      7.52 o
  12   6   3       66.62       61.09      7.64 o
  13   6   3      362.43      272.09      9.74 o
  14   6   3       47.27       35.36      7.66 o
  15   6   3        1.23       -9.97     12.62 o
 -16   7   3       73.81       74.91     11.27 o
 -15   7   3        1.86        9.38      7.31 o
 -14   7   3      102.72       82.72      8.73 o
 -13   7   3        0.85        2.45      6.97 o
 -12   7   3       46.69       50.95      7.38 o
 -11   7   3        4.61       -5.19      5.19 o
 -10   7   3     1700.59     1811.41     16.52 o
  -9   7   3        5.41        1.77      3.97 o
  -8   7   3      153.50      176.98      5.70 o
  -7   7   3      207.29      198.41      5.29 o
  -6   7   3     3731.66     3767.68     30.14 o
  -5   7   3      364.64      507.82      8.26 o
  -4   7   3      798.04      834.28     10.96 o
  -3   7   3        0.55        5.02      3.20 o
  -2   7   3      817.05      724.87     10.34 o
  -1   7   3     5618.66     5450.72     54.59 o
   0   7   3     2706.84     2666.75     29.51 o
   1   7   3     2657.66     2773.79     26.22 o
   2   7   3     3942.50     3867.12     34.75 o
   3   7   3     3856.51     3707.78     32.49 o
   4   7   3     2902.40     3160.43     27.22 o
   5   7   3     2697.86     2762.58     24.57 o
   6   7   3     3941.06     4223.50     34.35 o
   7   7   3       92.02      107.46      4.58 o
   8   7   3       85.17       69.10      5.15 o
   9   7   3       12.24       14.58      4.71 o
  10   7   3        5.35        3.13      4.56 o
  11   7   3      293.62      279.79      9.49 o
  12   7   3       62.21       41.36      6.98 o
  13   7   3       24.89       31.78      7.19 o
  14   7   3       42.58       39.21      6.98 o
  15   7   3       62.58       37.49     10.96 o
 -15   8   3       92.99      111.92      9.05 o
 -14   8   3      152.62      162.88     14.88 o
 -13   8   3       94.71       95.38      8.50 o
 -12   8   3      424.47      332.84     10.03 o
 -11   8   3       41.28       39.16      5.52 o
 -10   8   3      289.20      306.71      7.25 o
  -9   8   3      223.84      248.69      8.49 o
  -8   8   3      814.72      838.73     11.05 o
  -7   8   3        0.12        4.74      4.01 o
  -6   8   3     2727.48     2568.63     23.03 o
  -5   8   3     1451.17     1648.43     17.73 o
  -4   8   3       15.05       25.22      4.00 o
  -3   8   3     3774.94     3838.07     33.93 o
  -2   8   3       29.12       42.98      4.00 o
  -1   8   3       93.46       86.67      5.29 o
   0   8   3     2294.87     2415.03     30.53 o
   1   8   3     1227.62     1116.52     14.76 o
   2   8   3     3668.59     3758.99     34.43 o
   3   8   3       59.04       80.52      5.03 o
   4   8   3      131.17      177.74      5.71 o
   5   8   3      387.41      394.90      8.07 o
   6   8   3       70.67      102.07      4.86 o
   7   8   3       49.96       23.89      4.04 o
   8   8   3      390.57      336.91      7.85 o
   9   8   3      139.07      100.20      5.18 o
  10   8   3       16.95       -4.79      4.79 o
  11   8   3      153.49      146.08      6.93 o
  12   8   3      155.60      152.32      8.89 o
  13   8   3      254.43      254.43     10.10 o
  14   8   3      225.91      220.34      9.80 o
  15   8   3        1.31       -6.85      6.88 o
 -15   9   3       15.49       31.20      8.52 o
 -14   9   3       90.26      119.47     14.21 o
 -13   9   3        6.27       -1.89      7.98 o
 -12   9   3       87.61      101.74      7.49 o
 -11   9   3        0.39       -0.20      4.61 o
 -10   9   3      399.53      400.88      8.98 o
  -9   9   3     1552.00     1547.96     16.54 o
  -8   9   3       23.56       17.38      3.64 o
  -7   9   3       13.79       42.60      4.88 o
  -6   9   3       52.76       37.18      4.62 o
  -5   9   3       28.68       36.59      4.76 o
  -4   9   3      289.52      278.84      7.20 o
  -3   9   3      103.21      146.11      5.71 o
  -2   9   3     2860.19     2599.56     25.94 o
  -1   9   3     1490.19     1623.44     21.07 o
   0   9   3      167.19      263.92      9.08 o
   1   9   3        7.80        3.96      4.31 o
   2   9   3     2002.95     2471.97     24.99 o
   3   9   3     3673.63     3807.56     35.38 o
   4   9   3     2525.61     2884.86     27.40 o
   5   9   3      122.51       63.28      4.94 o
   6   9   3      131.29      151.00      5.96 o
   7   9   3     1051.36     1149.20     13.48 o
   8   9   3      209.99      186.01      6.00 o
   9   9   3       37.05       20.26      4.72 o
  10   9   3        7.01       -4.77      5.03 o
  11   9   3       17.64       30.88      6.06 o
  12   9   3      834.97      880.13     17.35 o
  13   9   3       80.25      103.23     11.09 o
  14   9   3        0.29       16.35      7.57 o
  15   9   3       42.67       58.31      8.28 o
 -15  10   3        0.63       18.27     15.56 o
 -14  10   3        3.67        9.32      9.63 o
 -13  10   3       46.83       51.85      7.21 o
 -12  10   3      516.88      560.22     13.70 o
 -11  10   3       16.20       19.61      5.35 o
 -10  10   3       20.23        7.14      6.40 o
  -9  10   3      269.22      303.88      8.43 o
  -8  10   3       90.56       70.77      5.31 o
  -7  10   3       71.78      112.23      5.88 o
  -6  10   3     1454.54     1469.55     17.53 o
  -5  10   3        0.15        0.80      4.44 o
  -4  10   3      340.11      314.50      8.02 o
  -3  10   3       37.66       62.73      5.24 o
  -2  10   3      152.28      107.85      6.00 o
  -1  10   3      276.76      161.34      7.37 o
   0  10   3      205.38      286.04      9.90 o
   1  10   3     2671.79     2791.56     29.90 o
   2  10   3     2388.79     2325.66     24.46 o
   3  10   3      123.01      119.53      6.00 o
   4  10   3     1088.54     1073.10     14.23 o
   5  10   3     1028.09     1086.68     14.49 o
   6  10   3      347.69      413.51      9.45 o
   7  10   3       37.65       39.68      5.00 o
   8  10   3      645.82      584.66     10.76 o
   9  10   3       49.58       18.64      5.24 o
  10  10   3       98.19       95.93      5.71 o
  11  10   3       84.84       72.60      7.17 o
  12  10   3        5.50       27.74      6.71 o
  13  10   3        4.77        6.47      7.64 o
  14  10   3      102.43      113.41      9.33 o
  15  10   3        9.13        6.48      8.00 o
 -15  11   3       31.18       45.14      9.51 o
 -14  11   3        0.08       -5.14     12.53 o
 -13  11   3       75.46       85.26      8.12 o
 -12  11   3       18.78        8.07      5.87 o
 -11  11   3      109.72       81.81      7.12 o
 -10  11   3        5.85       25.54      6.36 o
  -9  11   3      555.62      472.28     13.56 o
  -8  11   3      217.44      268.27      7.88 o
  -7  11   3      152.74      126.08      6.32 o
  -6  11   3      235.72      253.61      7.86 o
  -5  11   3        0.50        1.82      5.08 o
  -4  11   3     4369.18     4729.73     42.28 o
  -3  11   3     1203.82     1182.00     15.86 o
  -2  11   3       60.93      106.00     11.18 o
  -1  11   3        0.12       -5.46      5.46 o
   0  11   3        1.91        2.31      5.98 o
   1  11   3     9999.35    10097.11     91.45 o
   2  11   3      351.85      295.35      8.15 o
   3  11   3      144.07      125.38      6.27 o
   4  11   3      166.56      124.00      6.24 o
   5  11   3      244.47      231.39      7.58 o
   6  11   3      591.97      636.60     11.41 o
   7  11   3      136.52       97.55      6.33 o
   8  11   3       36.71       49.63      5.91 o
   9  11   3        8.75       -0.20      5.30 o
  10  11   3      563.19      644.36     12.62 o
  11  11   3       77.31      117.31      8.14 o
  12  11   3       62.09       65.43      7.59 o
  13  11   3       27.92       65.09      8.84 o
  14  11   3       49.53       50.27     13.08 o
 -15  12   3        1.29        4.27     10.49 o
 -14  12   3      161.61      137.66      9.10 o
 -13  12   3      149.40      182.52      9.99 o
 -12  12   3       63.48       69.11      7.53 o
 -11  12   3      115.04      102.65      7.68 o
 -10  12   3      996.24      994.86     16.40 o
  -9  12   3       32.66       25.56      6.66 o
  -8  12   3      527.07      519.29     11.01 o
  -7  12   3      604.06      761.56     13.00 o
  -6  12   3      103.65      118.96      6.83 o
  -5  12   3     1212.15     1241.51     16.63 o
  -4  12   3       57.07       30.25      5.28 o
  -3  12   3       84.21       68.30      5.85 o
  -2  12   3       27.85       32.65      5.77 o
  -1  12   3      247.38      219.61      8.90 o
   0  12   3        5.10       51.72      6.93 o
   1  12   3      359.77      287.73      8.93 o
   2  12   3      194.52      252.37      7.99 o
   3  12   3       86.06      112.99      6.42 o
   4  12   3       88.02       84.72      6.16 o
   5  12   3     2207.64     2039.12     22.80 o
   6  12   3      870.54      834.60     13.27 o
   7  12   3        7.06        4.23      5.56 o
   8  12   3     1132.89     1153.80     18.11 o
   9  12   3       16.82       13.05      6.51 o
  10  12   3       35.22       15.56      6.32 o
  11  12   3        3.95        5.90      6.16 o
  12  12   3        4.72       16.03      7.39 o
  13  12   3       28.69       41.72      7.44 o
  14  12   3       24.31       36.74      9.23 o
 -14  13   3        0.04       19.54      7.98 o
 -13  13   3        3.12       11.39      7.78 o
 -12  13   3        1.23        5.98      7.31 o
 -11  13   3       65.23       94.31      7.83 o
 -10  13   3       30.23       20.18      6.81 o
  -9  13   3      550.29      608.16     13.69 o
  -8  13   3       10.51       23.63      6.58 o
  -7  13   3      197.84      200.95      8.39 o
  -6  13   3      408.29      362.44      9.97 o
  -5  13   3      239.32      202.84      8.03 o
  -4  13   3      144.75      166.53      8.51 o
  -3  13   3        1.70       -4.71      4.93 o
  -2  13   3      606.18      569.84     12.76 o
  -1  13   3        0.68       -2.24      6.19 o
   0  13   3     1545.28     1630.08     26.38 o
   1  13   3      294.04      358.80     10.50 o
   2  13   3        9.47       -2.38      5.24 o
   3  13   3        2.77        9.40      5.33 o
   4  13   3       15.27        8.42      5.62 o
   5  13   3       12.44       19.87      6.05 o
   6  13   3       34.23       23.14      6.18 o
   7  13   3      138.07      137.84      7.56 o
   8  13   3     1197.10     1246.08     19.40 o
   9  13   3       45.46       43.65      7.27 o
  10  13   3       10.25       16.05      6.65 o
  11  13   3       18.80       19.86      8.65 o
  12  13   3       45.30       39.35      8.13 o
  13  13   3      111.69      115.91      9.11 o
  14  13   3        0.33       -8.73      8.73 o
 -14  14   3       10.52       20.61      8.52 o
 -13  14   3       78.47      110.37     10.70 o
 -12  14   3      394.34      353.74     11.20 o
 -11  14   3       10.10       19.55      7.30 o
 -10  14   3       40.58       54.56      7.62 o
  -9  14   3       71.33       48.43      7.86 o
  -8  14   3       81.77       73.35      7.79 o
  -7  14   3      924.01      894.44     15.50 o
  -6  14   3     1172.92     1088.86     16.75 o
  -5  14   3     1854.12     1811.06     22.09 o
  -4  14   3       86.76       65.51      6.81 o
  -3  14   3      322.46      290.43      9.15 o
  -2  14   3      641.83      643.97     17.28 o
  -1  14   3       26.14       20.86      7.52 o
   0  14   3     1358.80     1196.22     22.38 o
   1  14   3       35.33       21.25      6.25 o
   2  14   3      289.50      261.38      9.02 o
   3  14   3      539.72      428.12     11.41 o
   4  14   3      552.89      452.64     11.79 o
   5  14   3        2.87        4.76      6.10 o
   6  14   3      421.87      450.30     12.47 o
   7  14   3       82.22       77.38      7.50 o
   8  14   3        0.00        6.17      8.30 o
   9  14   3       41.43       67.56      7.88 o
  10  14   3      273.36      320.50     12.17 o
  11  14   3        0.07       -7.18      7.18 o
  12  14   3       23.85       17.65      7.04 o
  13  14   3       23.73       21.11      8.41 o
 -14  15   3        6.39        8.12      8.92 o
 -13  15   3        3.56       26.58      7.91 o
 -12  15   3        0.83        1.17      7.53 o
 -11  15   3       87.52       78.01      8.49 o
 -10  15   3      273.60      288.94     10.76 o
  -9  15   3       20.45       32.02      8.29 o
  -8  15   3      242.85      269.13     10.12 o
  -7  15   3       36.96       70.35      7.84 o
  -6  15   3     1011.87     1055.04     17.02 o
  -5  15   3      702.76      711.51     14.31 o
  -4  15   3        1.50       -5.91      5.91 o
  -3  15   3      248.23      198.87      8.96 o
  -2  15   3       14.12        2.77      6.74 o
  -1  15   3       80.03      116.00      9.93 o
   0  15   3     1332.26     1527.04     26.74 o
   1  15   3      485.22      456.84     13.80 o
   2  15   3        1.26        5.05      6.51 o
   3  15   3      116.41      102.51      7.65 o
   4  15   3      482.85      472.82     12.27 o
   5  15   3       51.38       27.56      6.94 o
   6  15   3      289.34      312.40     10.39 o
   7  15   3      202.14      197.40      9.56 o
   8  15   3       57.54       54.34      8.02 o
   9  15   3       69.93       92.84      8.72 o
  10  15   3      368.62      364.93     11.59 o
  11  15   3      187.71      162.51      9.78 o
  12  15   3      156.41      188.69      9.77 o
  13  15   3        0.18        0.74      8.47 o
 -13  16   3      106.49      123.33      9.55 o
 -12  16   3      105.43       86.92      9.24 o
 -11  16   3        4.90       -3.14      7.39 o
 -10  16   3        5.79       18.90      7.90 o
  -9  16   3        6.05       -6.36      7.30 o
  -8  16   3       57.73      101.82      8.57 o
  -7  16   3      654.80      594.24     14.05 o
  -6  16   3        1.03       -1.68      7.06 o
  -5  16   3      277.20      245.37      9.76 o
  -4  16   3       10.21        1.62      6.69 o
  -3  16   3        2.96       -6.21      6.21 o
  -2  16   3       60.99       62.61      8.00 o
  -1  16   3        0.94       -8.27      8.27 o
   0  16   3       20.18       13.88      8.66 o
   1  16   3      170.38      112.96      9.53 o
   2  16   3        3.91        5.42      7.49 o
   3  16   3      133.16       90.60      7.98 o
   4  16   3        0.11       -6.69      6.69 o
   5  16   3       91.64      126.30      8.76 o
   6  16   3        0.51       -7.21      7.21 o
   7  16   3        3.96       12.91      7.65 o
   8  16   3      334.52      406.76     12.70 o
   9  16   3        1.65       -7.81      7.81 o
  10  16   3       54.44       72.55      9.37 o
  11  16   3        1.44        0.53      8.06 o
  12  16   3        1.99        6.26      7.88 o
  13  16   3       10.53       13.95      9.09 o
 -13  17   3        1.01       -5.29      8.39 o
 -12  17   3       13.02       13.25      8.45 o
 -11  17   3       38.56       26.94      8.26 o
 -10  17   3       12.92       13.91      7.94 o
  -9  17   3       48.46       49.77      8.29 o
  -8  17   3       79.23      100.45      9.81 o
  -7  17   3       23.80       14.28      7.57 o
  -6  17   3       93.74       94.08      8.75 o
  -5  17   3      128.29      154.03      9.28 o
  -4  17   3     1306.28     1312.21     22.42 o
  -3  17   3        5.51       11.59      7.92 o
  -2  17   3      243.14      270.28     12.20 o
  -1  17   3      145.77      129.65     11.95 o
   0  17   3      236.53      233.46     12.54 o
   1  17   3       47.81       29.55      9.15 o
   2  17   3      400.59      410.45     13.47 o
   3  17   3      832.54      791.61     16.46 o
   4  17   3      573.13      555.81     14.33 o
   5  17   3      589.88      664.30     15.23 o
   6  17   3     1125.28     1118.96     23.70 o
   7  17   3     1464.02     1563.44     23.74 o
   8  17   3      578.78      604.31     15.99 o
   9  17   3       24.33       25.40     12.45 o
  10  17   3      156.63      179.71     11.10 o
  11  17   3      127.36      152.89     10.21 o
  12  17   3      101.71      131.38     10.10 o
 -13  18   3       51.98       61.89      9.96 o
 -12  18   3       55.33       73.01      9.58 o
 -11  18   3        8.00        3.98      8.40 o
 -10  18   3        3.67       -6.73      7.89 o
  -9  18   3      166.25      161.33     10.85 o
  -8  18   3      108.26      125.72     10.59 o
  -7  18   3       84.80      102.12     10.51 o
  -6  18   3       11.28       -4.88      7.99 o
  -5  18   3       51.92       67.78      9.33 o
  -4  18   3      924.59      938.85     19.62 o
  -3  18   3      118.79       90.42     10.01 o
  -2  18   3        7.06       12.37      9.66 o
  -1  18   3       19.18       18.91      9.93 o
   0  18   3       62.55       53.27     12.61 o
   1  18   3        9.36        8.80      9.82 o
   2  18   3      707.27      722.20     17.44 o
   3  18   3       22.38       34.34      8.90 o
   4  18   3        5.56       -8.45      8.45 o
   5  18   3      879.51      825.55     18.11 o
   6  18   3       21.75       24.39      7.90 o
   7  18   3        8.82        2.23      8.34 o
   8  18   3      224.10      211.96     11.54 o
   9  18   3      465.47      495.22     15.41 o
  10  18   3       19.17       17.74      9.17 o
  11  18   3       78.59       68.30      9.47 o
  12  18   3       16.20       -0.15      8.49 o
 -12  19   3        0.00       -0.13      9.67 o
 -11  19   3       46.02       41.72     10.36 o
 -10  19   3       15.38       22.51      9.65 o
  -9  19   3       50.85       77.24     10.95 o
  -8  19   3        0.05       10.44     10.10 o
  -7  19   3      109.55      127.77     11.33 o
  -6  19   3      191.64      201.96     11.19 o
  -5  19   3      108.49      116.77     10.89 o
  -4  19   3      455.76      496.04     17.76 o
  -3  19   3       33.69       26.25     10.56 o
  -2  19   3        0.44       -4.02      9.52 o
  -1  19   3       65.34       51.71     12.74 o
   0  19   3      210.68      282.40     17.62 o
   1  19   3       69.25       91.11     13.86 o
   2  19   3     1257.04     1327.23     28.03 o
   3  19   3        1.95       -3.16     10.37 o
   4  19   3        8.10       -7.62      9.37 o
   5  19   3        2.41       -4.07      8.43 o
   6  19   3       24.15       11.34      9.63 o
   7  19   3       56.12       45.88     10.86 o
   8  19   3      100.88      127.88     11.84 o
   9  19   3        1.19      -10.05     10.05 o
  10  19   3      230.76      278.39     14.05 o
  11  19   3        1.11        5.39      9.69 o
 -12  20   3       23.95       27.36     10.83 o
 -11  20   3       13.52        2.94     10.39 o
 -10  20   3       59.47       72.80     11.64 o
  -9  20   3       18.52        5.04     10.40 o
  -8  20   3      274.64      327.78     21.46 o
  -7  20   3      390.89      338.84     15.63 o
  -6  20   3      211.16      265.20     20.26 o
  -5  20   3       30.02       30.85     10.89 o
  -4  20   3       15.28        1.64     13.10 o
  -3  20   3      325.18      333.98     18.41 o
  -2  20   3        3.18      -11.74     11.74 o
  -1  20   3        9.37        2.79     11.74 o
   0  20   3       92.31      107.26     14.66 o
   1  20   3       38.43       40.69     13.06 o
   2  20   3       46.72       35.15     13.04 o
   3  20   3      554.37      611.24     20.54 o
   4  20   3      328.17      367.15     16.75 o
   5  20   3      223.36      240.45     13.07 o
   6  20   3       95.14      159.25     15.87 o
   7  20   3       71.20       53.73     11.41 o
   8  20   3        1.86      -10.02     10.02 o
   9  20   3      225.19      263.86     18.87 o
  10  20   3      157.06      188.19     13.36 o
  11  20   3       26.76       35.45     11.12 o
 -11  21   3       60.04       73.31     13.20 o
 -10  21   3       32.97       37.09     12.19 o
  -9  21   3        3.38       15.48     12.11 o
  -8  21   3        3.83       11.49     16.27 o
  -7  21   3        9.27        1.81     12.06 o
  -6  21   3       70.07       67.03     12.01 o
  -5  21   3       15.66      -12.81     13.29 o
  -4  21   3       93.49       96.59     17.65 o
  -3  21   3      111.14       98.99     14.69 o
  -2  21   3       55.27       57.33     13.59 o
  -1  21   3        0.84      -11.57     11.57 o
   0  21   3       55.28       49.99     13.30 o
   1  21   3        8.12       -9.15     12.28 o
   2  21   3      134.22      103.04     14.97 o
   3  21   3      152.61      135.89     15.34 o
   4  21   3        5.85       -3.75     11.12 o
   5  21   3        7.95       -8.22     13.46 o
   6  21   3      114.34      128.97     14.74 o
   7  21   3        8.67      -13.44     13.44 o
   8  21   3       19.85       13.42     14.27 o
   9  21   3        9.95       10.25     12.35 o
  10  21   3       65.20       98.17     19.15 o
 -10  22   3        0.25        2.49     12.82 o
  -9  22   3        1.56        4.16     13.82 o
  -8  22   3       16.83       28.02     15.42 o
  -7  22   3      357.14      347.50     19.64 o
  -6  22   3       13.49       -6.94     16.71 o
  -5  22   3        9.75      -15.05     15.05 o
  -4  22   3        1.71      -12.56     12.56 o
  -3  22   3       16.26       14.95     15.56 o
  -2  22   3      137.39      123.34     20.51 o
  -1  22   3      302.26      229.23     17.93 o
   0  22   3       35.84       43.61     13.52 o
   1  22   3       36.52       -3.29     12.45 o
   2  22   3        9.53        7.21     12.68 o
   3  22   3      202.28      209.04     17.15 o
   4  22   3       86.04       50.91     19.13 o
   5  22   3       19.08       -7.08     12.50 o
   6  22   3       58.76       50.46     14.25 o
   7  22   3       10.22        5.94     15.06 o
   8  22   3       25.45       19.68     17.37 o
   9  22   3       17.39        2.72     14.03 o
  10  22   3        2.63       -8.96     13.79 o
 -10  23   3       49.26       46.32     15.90 o
  -9  23   3      105.68      132.42     17.27 o
  -8  23   3        5.32        5.00     19.83 o
  -7  23   3        0.24        3.78     19.53 o
  -6  23   3        3.46      -14.51     14.51 o
  -5  23   3        8.48      -18.32     18.32 o
  -4  23   3      186.62      169.64     18.61 o
  -3  23   3        2.23      -13.19     13.19 o
  -2  23   3       59.16       20.00     13.73 o
  -1  23   3       70.76       46.48     15.52 o
   0  23   3        2.43      -12.74     15.88 o
   1  23   3      100.25       52.90     14.51 o
   2  23   3        0.00       13.70     13.90 o
   3  23   3      124.06      105.28     22.91 o
   4  23   3      105.66      105.29     16.26 o
   5  23   3        1.60       -7.34     13.57 o
   6  23   3       15.26       10.27     16.57 o
   7  23   3       82.07      105.25     22.10 o
   8  23   3       22.37       15.89     15.08 o
   9  23   3       53.81       49.86     15.87 o
  -9  24   3       25.42       44.32     20.61 o
  -8  24   3        7.28        7.73     20.46 o
  -7  24   3       70.05       71.69     23.16 o
  -6  24   3        2.21       15.90     16.61 o
  -5  24   3       15.75       -3.64     12.94 o
  -4  24   3        4.18       -6.24     13.88 o
  -3  24   3       66.01       55.40     14.97 o
  -2  24   3      104.76       73.26     15.61 o
  -1  24   3       22.40       45.22     14.72 o
   0  24   3        0.03       -2.93     14.15 o
   1  24   3        0.18        0.08     13.33 o
   2  24   3        0.34      -13.51     13.51 o
   3  24   3        0.32      -13.73     13.73 o
   4  24   3        3.53      -13.77     13.77 o
   5  24   3       82.55       99.27     19.15 o
   6  24   3       38.43       48.16     17.94 o
   7  24   3       53.61       92.78     52.01 o
   8  24   3       11.64        2.11     17.47 o
  -8  25   3       17.18       -9.53     21.02 o
  -7  25   3       13.24       60.54     22.48 o
  -6  25   3        4.15      -16.52     16.52 o
  -5  25   3       24.58       14.84     15.47 o
  -4  25   3       56.37       71.26     16.23 o
  -3  25   3       47.92       28.88     15.13 o
  -2  25   3       45.76       43.27     15.07 o
  -1  25   3       32.38       43.55     16.07 o
   0  25   3        4.44       -2.60     14.13 o
   1  25   3      109.55       80.36     15.96 o
   2  25   3       66.07      116.79     16.84 o
   3  25   3       48.69       41.98     15.51 o
   4  25   3        0.18      -13.10     14.45 o
   5  25   3        4.44       21.75     25.15 o
   6  25   3       10.79       20.18     21.84 o
   7  25   3        0.52        9.16     21.48 o
  -7  26   3        3.51      -20.55     20.55 o
  -6  26   3        0.08       -5.17     18.04 o
  -5  26   3       14.26       39.40     18.80 o
  -4  26   3        6.40       19.68     15.42 o
  -3  26   3        1.79      -20.01     20.01 o
  -2  26   3       11.96        6.41     15.17 o
  -1  26   3       12.26       -9.29     14.77 o
   0  26   3       53.84       69.91     16.89 o
   1  26   3      127.66      140.17     17.93 o
   2  26   3       52.59       51.17     16.94 o
   3  26   3       12.97        7.18     17.78 o
   4  26   3        3.80        0.69     14.63 o
   5  26   3        1.32       -6.78     17.54 o
   6  26   3        1.71       -0.26     26.72 o
  -6  27   3       81.64      134.17     22.49 o
  -5  27   3       68.95       99.47     28.16 o
  -4  27   3        0.00       -0.72     15.31 o
  -3  27   3        3.06       -7.94     15.71 o
  -2  27   3        0.77       -5.24     15.69 o
  -1  27   3        7.85       -3.16     15.64 o
   0  27   3        0.01      -14.49     14.49 o
   1  27   3        0.00      -15.08     15.08 o
   2  27   3        0.45      -14.31     14.31 o
   3  27   3        3.27      -14.88     14.88 o
   4  27   3        2.00      -17.86     17.86 o
   5  27   3        1.50      -17.68     17.68 o
  -4  28   3        0.09      -11.28     16.37 o
  -3  28   3       12.30        5.94     16.98 o
  -2  28   3       64.16       39.20     17.46 o
  -1  28   3       12.74       16.67     19.79 o
   0  28   3       31.55       35.62     17.48 o
   1  28   3       76.98      100.14     18.52 o
   2  28   3       27.06       38.81     17.32 o
   3  28   3       20.66       26.58     18.42 o
 -16   0   4        3.68        0.58      9.62 o
 -15   0   4       30.69       36.27      8.57 o
 -14   0   4      448.21      432.62     18.32 o
 -13   0   4     1021.41     1040.46     51.16 o
 -12   0   4       83.17       79.18     10.98 o
 -11   0   4     4720.95     4789.29     79.49 o
 -10   0   4      228.46      134.03     10.71 o
  -9   0   4        0.06        1.52      4.75 o
  -8   0   4     1718.60     1856.99     23.48 o
  -7   0   4    11411.13    10854.36    131.24 o
  -6   0   4    17623.44    18340.87    155.36 o
  -5   0   4     9379.75     8554.82     77.80 o
  -4   0   4     2455.24     2011.93     21.39 o
  -3   0   4    35833.52    36229.92    315.08 o
  -2   0   4     5229.74     5085.98     63.79 o
  -1   0   4     2210.87     2362.59     31.55 o
   0   0   4     6926.02     6369.69     79.59 o
   1   0   4    18248.76    19173.95    174.83 o
   2   0   4    22024.43    24065.52    194.22 o
   3   0   4      991.38      711.44     10.67 o
   4   0   4     1099.41     1090.49     17.12 o
   5   0   4      874.98      815.74     10.71 o
   6   0   4      213.64      224.65      6.60 o
   7   0   4       92.92       88.36      5.41 o
   8   0   4     2490.48     2608.30     36.12 o
   9   0   4      129.61      139.95      7.03 o
  10   0   4       87.62       62.24     12.20 o
  11   0   4      480.47      441.13     15.36 o
  12   0   4      460.36      459.24     14.29 o
  13   0   4      228.73      240.12     28.98 o
  14   0   4        2.34        6.55     22.91 o
  15   0   4       45.57       10.80     38.96 o
 -16   1   4        0.66        3.29      6.88 o
 -15   1   4      109.78       88.31      7.93 o
 -14   1   4      123.09       96.08      7.81 o
 -13   1   4       59.07       42.17     13.40 o
 -12   1   4        0.04       13.69      9.64 o
 -11   1   4      302.32      268.41     19.77 o
 -10   1   4     1310.26     1275.66     18.37 o
  -9   1   4      220.99      280.95     11.63 o
  -8   1   4      368.15      270.17      6.03 o
  -7   1   4      347.26      323.90      9.48 o
  -6   1   4    12308.11    12100.97     70.63 o
  -5   1   4       76.54       50.47      3.24 o
  -4   1   4      143.36       98.11      3.33 o
  -3   1   4     1790.71     1750.65     14.73 o
  -2   1   4     4729.09     4180.06     30.58 o
  -1   1   4     3970.44     4103.83     38.44 o
   0   1   4    13929.92    12934.72    115.68 o
   1   1   4     7560.16     8699.12     57.22 o
   2   1   4      472.36      438.10      6.09 o
   3   1   4     1342.29     1157.55      9.91 o
   4   1   4      518.68      513.94      5.57 o
   5   1   4        6.33       12.89      2.52 o
   6   1   4      226.28      220.29      5.29 o
   7   1   4     1427.79     1401.81     12.75 o
   8   1   4       38.76       42.68      5.16 o
   9   1   4       22.58       17.98      4.63 o
  10   1   4      129.09       95.87      7.52 o
  11   1   4       47.34       21.96      5.38 o
  12   1   4        0.42       -2.19      5.95 o
  13   1   4        2.37       -2.06      7.26 o
  14   1   4        3.77      -11.26     19.45 o
  15   1   4        0.92       -3.35     20.95 o
 -16   2   4        9.04       16.08      7.07 o
 -15   2   4        9.31       14.26      7.05 o
 -14   2   4      211.75      160.62      9.20 o
 -13   2   4      143.29      118.99     12.25 o
 -12   2   4       68.93      106.20      8.84 o
 -11   2   4     2492.35     2598.91     30.38 o
 -10   2   4     1408.92     1439.52     17.15 o
  -9   2   4      108.36      161.00      7.30 o
  -8   2   4     5450.03     5160.13     38.66 o
  -7   2   4       28.97       20.21      3.65 o
  -6   2   4      119.45      149.52      5.25 o
  -5   2   4        8.76       -0.65      2.55 o
  -4   2   4      357.59      479.98      7.37 o
  -3   2   4      911.96      890.96      8.77 o
  -2   2   4      548.38      474.12      7.45 o
  -1   2   4      926.25      934.44     10.93 o
   0   2   4     3218.75     3214.04     30.76 o
   1   2   4      123.00       45.74      3.28 o
   2   2   4     3034.91     2667.23     19.51 o
   3   2   4    17338.70    16323.44    105.99 o
   4   2   4      141.92      208.31      4.73 o
   5   2   4        2.98       -1.43      3.26 o
   6   2   4      143.79      109.15      3.45 o
   7   2   4        3.44       -2.93      2.93 o
   8   2   4        0.42       -4.96      4.96 o
   9   2   4       64.19       73.40      5.70 o
  10   2   4      375.28      435.13     10.63 o
  11   2   4      110.96       65.26      5.79 o
  12   2   4       57.79       50.84      5.80 o
  13   2   4       14.38       19.60      8.58 o
  14   2   4       41.75       30.54     16.71 o
  15   2   4        6.74      -14.33     20.83 o
 -16   3   4        0.40       -7.50      7.50 o
 -15   3   4       66.33       33.51      7.49 o
 -14   3   4      161.57      164.21     13.22 o
 -13   3   4      761.56      724.30     21.17 o
 -12   3   4     1497.50     1516.32     21.80 o
 -11   3   4     1089.04     1123.67     17.32 o
 -10   3   4     2560.86     2348.00     24.59 o
  -9   3   4      129.29      180.26      5.80 o
  -8   3   4      991.99     1112.46     11.34 o
  -7   3   4     2472.28     3113.12     22.85 o
  -6   3   4    10253.73    11237.10     70.20 o
  -5   3   4     2346.53     2172.05     16.81 o
  -4   3   4     2491.84     2155.44     16.03 o
  -3   3   4     5722.82     6203.17     41.85 o
  -2   3   4     2451.52     2597.74     21.05 o
  -1   3   4        0.93       36.56      4.22 o
   0   3   4    36127.04    37443.55    342.29 o
   1   3   4     5021.56     5712.26     45.69 o
   2   3   4    11029.84    10702.11     73.95 o
   3   3   4       20.74       19.59      2.88 o
   4   3   4       62.87       97.28      3.42 o
   5   3   4     8526.73     8795.28     53.59 o
   6   3   4      647.93      556.72      7.07 o
   7   3   4      100.36      130.73      4.44 o
   8   3   4     1207.49     1299.24     13.48 o
   9   3   4        3.16       -2.77      4.63 o
  10   3   4       28.93       12.71      5.41 o
  11   3   4      534.44      545.30     11.54 o
  12   3   4       37.10       22.39      5.61 o
  13   3   4      200.66      209.29      9.48 o
  14   3   4        4.02       -7.27     11.12 o
  15   3   4       10.91       -4.45     10.85 o
 -16   4   4        1.31        3.02      7.26 o
 -15   4   4        8.50       -1.72      7.16 o
 -14   4   4       32.78       24.96      8.03 o
 -13   4   4      322.00      285.11     17.14 o
 -12   4   4      309.75      284.65     15.73 o
 -11   4   4       12.78       12.21      7.52 o
 -10   4   4      547.37      533.25     10.04 o
  -9   4   4        1.21       -3.69      3.69 o
  -8   4   4      208.94      214.54      6.23 o
  -7   4   4        0.47       -3.12      3.12 o
  -6   4   4     3622.57     4016.13     30.23 o
  -5   4   4      311.96      285.69      5.81 o
  -4   4   4      190.94      273.95      5.80 o
  -3   4   4     1269.30     1420.09     12.93 o
  -2   4   4      536.19      477.11      6.95 o
  -1   4   4     8094.12     8052.55     77.30 o
   0   4   4     2731.74     2592.98     28.12 o
   1   4   4    20086.32    20129.91    152.79 o
   2   4   4      512.94      419.38      6.41 o
   3   4   4      686.10      743.43      8.56 o
   4   4   4       28.73       19.06      2.97 o
   5   4   4       29.20       25.99      2.88 o
   6   4   4      674.21      683.63      8.44 o
   7   4   4       37.10       40.00      3.67 o
   8   4   4      704.70      709.78     13.40 o
   9   4   4        3.27        5.31      5.10 o
  10   4   4       31.99       48.36     10.58 o
  11   4   4        1.62        7.49      5.62 o
  12   4   4        0.03       -1.21      5.54 o
  13   4   4        7.39       -1.92      5.75 o
  14   4   4        7.90        6.80     10.39 o
  15   4   4       66.76       55.19      9.33 o
 -16   5   4        5.70        8.01      7.49 o
 -15   5   4       36.92       32.73      7.84 o
 -14   5   4       18.57       18.11      7.40 o
 -13   5   4      182.75      202.11      9.46 o
 -12   5   4      181.82      192.05      9.19 o
 -11   5   4      269.30      250.53      9.19 o
 -10   5   4      593.32      497.35      8.19 o
  -9   5   4      322.78      311.85      7.03 o
  -8   5   4      119.48      101.60      4.40 o
  -7   5   4       45.75       32.47      4.18 o
  -6   5   4     1785.30     1800.88     16.19 o
  -5   5   4     3742.09     3791.31     28.72 o
  -4   5   4      487.05      485.42      7.00 o
  -3   5   4     1344.84     1412.50     13.53 o
  -2   5   4        8.02        8.75      3.07 o
  -1   5   4     2806.04     2741.71     29.75 o
   0   5   4     2827.61     2841.11     30.64 o
   1   5   4      995.20      879.72     11.22 o
   2   5   4     1532.18     1447.73     14.24 o
   3   5   4        8.26        5.08      3.85 o
   4   5   4      565.04      548.45      8.09 o
   5   5   4     1932.30     2087.20     17.29 o
   6   5   4      125.36       80.16      3.92 o
   7   5   4      203.07      261.22      6.07 o
   8   5   4      287.39      387.55      6.71 o
   9   5   4     1155.97     1032.22     12.88 o
  10   5   4        8.10        1.22      5.70 o
  11   5   4      548.72      594.76     12.63 o
  12   5   4       51.89       52.63      6.52 o
  13   5   4        0.43       -6.01      6.01 o
  14   5   4        0.37      -10.88     10.88 o
  15   5   4        5.13        6.89     15.23 o
 -16   6   4       45.13       33.77      8.81 o
 -15   6   4      100.32       83.06      8.53 o
 -14   6   4      110.67      115.00     10.55 o
 -13   6   4       34.20       23.62      7.38 o
 -12   6   4        8.90        9.98      7.05 o
 -11   6   4     1114.38     1103.30     14.98 o
 -10   6   4       89.50       88.57      5.07 o
  -9   6   4      162.48      182.82      5.45 o
  -8   6   4      611.66      601.50      9.19 o
  -7   6   4     1769.03     1901.87     16.53 o
  -6   6   4     4672.43     5193.49     38.41 o
  -5   6   4     6174.28     6592.61     47.09 o
  -4   6   4     3390.75     3564.04     28.85 o
  -3   6   4       69.83       51.20      4.95 o
  -2   6   4      155.97      194.16      5.51 o
  -1   6   4      135.80       69.84      5.04 o
   0   6   4      421.56      337.04      8.57 o
   1   6   4      121.14       82.24      4.44 o
   2   6   4       68.77       38.06      3.85 o
   3   6   4     1075.13     1063.82     11.46 o
   4   6   4     1146.57     1080.68     11.76 o
   5   6   4       31.75       19.15      3.12 o
   6   6   4       52.21       62.00      4.67 o
   7   6   4      520.52      640.62      9.12 o
   8   6   4      496.41      484.06      7.97 o
   9   6   4       71.52       93.02      5.64 o
  10   6   4       50.19       61.56      4.99 o
  11   6   4      741.22      761.16     14.75 o
  12   6   4        6.08        3.69      6.29 o
  13   6   4      105.19       75.50      7.41 o
  14   6   4        7.66        2.92      6.47 o
  15   6   4       28.24        8.20     10.01 o
 -16   7   4       49.81       49.84      8.61 o
 -15   7   4        0.01       -8.28      8.28 o
 -14   7   4        3.55       -3.15      7.43 o
 -13   7   4       62.45       85.64      8.39 o
 -12   7   4      322.22      333.24     10.07 o
 -11   7   4      349.48      349.44     12.68 o
 -10   7   4       49.83       45.31      4.83 o
  -9   7   4        5.98        8.54      4.15 o
  -8   7   4      924.86      779.30     10.58 o
  -7   7   4       13.93       18.18      4.38 o
  -6   7   4     3679.55     4102.12     31.71 o
  -5   7   4     1097.81     1074.36     12.42 o
  -4   7   4      560.14      642.53      9.89 o
  -3   7   4     6199.93     5894.72     49.27 o
  -2   7   4     1128.60     1253.60     14.80 o
  -1   7   4      313.33      239.17      7.42 o
   0   7   4     2455.10     2814.30     31.40 o
   1   7   4     1484.07     1316.71     15.28 o
   2   7   4       12.59       10.76      4.42 o
   3   7   4       39.54       66.51      4.32 o
   4   7   4      100.47      125.70      4.81 o
   5   7   4        5.51        4.67      3.10 o
   6   7   4       60.91       62.36      4.50 o
   7   7   4       86.86      142.03      5.27 o
   8   7   4        5.81        5.00      4.13 o
   9   7   4        4.76       -3.73      4.26 o
  10   7   4        5.87       15.20      5.15 o
  11   7   4      551.74      533.50     13.11 o
  12   7   4      431.67      410.73     12.75 o
  13   7   4      269.29      285.88     10.45 o
  14   7   4        2.19       -3.86      9.42 o
  15   7   4       63.22       69.28     12.42 o
 -15   8   4        0.30        1.34      7.74 o
 -14   8   4        7.41        2.23      7.78 o
 -13   8   4      151.96      155.27      9.72 o
 -12   8   4        0.00        4.90      6.43 o
 -11   8   4       80.45       67.80      5.46 o
 -10   8   4      134.85      153.21      6.43 o
  -9   8   4      552.80      573.63      9.26 o
  -8   8   4       29.99       31.16      3.75 o
  -7   8   4       36.08       34.69      4.76 o
  -6   8   4       22.75       17.92      4.27 o
  -5   8   4      419.68      354.33      7.92 o
  -4   8   4     2626.24     2557.13     24.71 o
  -3   8   4     2377.02     2602.13     24.89 o
  -2   8   4     2909.28     2670.35     28.18 o
  -1   8   4        2.49        3.46      4.30 o
   0   8   4     4905.14     4742.86     49.23 o
   1   8   4       31.67       50.28      4.28 o
   2   8   4     1071.34      922.58     12.71 o
   3   8   4        3.92       -0.32      3.90 o
   4   8   4     3338.35     3714.62     30.71 o
   5   8   4     3851.47     3736.39     32.29 o
   6   8   4       63.44       55.38      5.82 o
   7   8   4     2468.56     2550.74     31.49 o
   8   8   4      121.81      123.19      5.28 o
   9   8   4      307.52      363.18      7.92 o
  10   8   4       80.15       80.86      5.94 o
  11   8   4      186.88      197.17      6.98 o
  12   8   4       67.07       72.54      8.15 o
  13   8   4        0.40        4.38      7.20 o
  14   8   4       27.70       22.20      7.47 o
  15   8   4       21.09        2.31      9.27 o
 -15   9   4       20.53       21.16      8.57 o
 -14   9   4       30.58       38.91     10.33 o
 -13   9   4        0.71       13.58      8.89 o
 -12   9   4      254.82      250.26      9.68 o
 -11   9   4       31.10       50.68      5.68 o
 -10   9   4        1.05       -3.99      5.12 o
  -9   9   4       42.01       40.17      6.37 o
  -8   9   4       39.28       22.72      4.68 o
  -7   9   4      288.61      220.85      6.75 o
  -6   9   4       15.38        4.41      4.32 o
  -5   9   4      387.42      383.74      8.92 o
  -4   9   4       79.69       70.49      5.01 o
  -3   9   4      119.82      156.23      6.16 o
  -2   9   4      176.61      154.18      6.41 o
  -1   9   4     2326.93     2198.52     38.91 o
   0   9   4      404.92      434.17     10.60 o
   1   9   4        0.27        4.89      4.43 o
   2   9   4     5483.71     5503.77     48.92 o
   3   9   4      983.54      975.68     16.18 o
   4   9   4      351.17      290.49      7.47 o
   5   9   4     1096.23     1300.27     15.28 o
   6   9   4     1884.71     1900.16     19.87 o
   7   9   4        4.78        3.43      4.62 o
   8   9   4       13.81       13.66      4.60 o
   9   9   4      595.13      699.18     10.86 o
  10   9   4      145.66      156.02      6.64 o
  11   9   4      137.39      122.33      7.65 o
  12   9   4        8.04       11.87      7.63 o
  13   9   4       90.32       88.06      8.64 o
  14   9   4       76.19       91.25      8.80 o
 -15  10   4      139.59      172.81     14.11 o
 -14  10   4      118.09      142.59     10.36 o
 -13  10   4       23.23       36.34      9.07 o
 -12  10   4      100.56      116.04      7.26 o
 -11  10   4       23.10       43.73      6.39 o
 -10  10   4       34.47       34.31      6.35 o
  -9  10   4        4.86       13.03      5.67 o
  -8  10   4      140.30      150.48      6.74 o
  -7  10   4     1230.01     1280.50     15.48 o
  -6  10   4       44.98       43.62      5.23 o
  -5  10   4      677.80      652.69     11.53 o
  -4  10   4      113.60      112.31      6.59 o
  -3  10   4      193.08      203.71      6.95 o
  -2  10   4       15.40       18.29      5.05 o
  -1  10   4       30.44       59.90      6.33 o
   0  10   4       48.29       68.87      6.53 o
   1  10   4    11858.20    11831.83    105.73 o
   2  10   4     1232.30     1113.13     15.27 o
   3  10   4       98.15      131.55      6.25 o
   4  10   4      268.42      329.53      8.34 o
   5  10   4     1732.19     1801.00     19.37 o
   6  10   4      101.41      118.35      7.65 o
   7  10   4      253.90      295.56      9.21 o
   8  10   4       31.76       19.66      5.55 o
   9  10   4        2.61       -1.77      5.20 o
  10  10   4      330.41      362.51     12.50 o
  11  10   4      119.51      130.52      8.13 o
  12  10   4       79.91       78.95      7.49 o
  13  10   4        3.08       -5.98      8.70 o
  14  10   4        0.06       -3.72      7.78 o
 -15  11   4       58.40       92.54     10.49 o
 -14  11   4        2.04       -5.62      6.96 o
 -13  11   4        7.87       13.93      7.53 o
 -12  11   4      220.61      204.72      8.58 o
 -11  11   4       50.29       63.46      7.41 o
 -10  11   4       40.41       68.08      8.09 o
  -9  11   4      221.78      248.89      9.24 o
  -8  11   4       27.23       19.86      5.66 o
  -7  11   4      619.24      543.85     13.89 o
  -6  11   4      457.30      445.48     10.45 o
  -5  11   4     1578.83     1481.71     18.77 o
  -4  11   4      382.40      433.57     10.05 o
  -3  11   4      166.17      198.35      7.21 o
  -2  11   4       33.31       17.15      5.24 o
  -1  11   4       19.11        0.17      5.94 o
   0  11   4     1762.68     1679.13     23.35 o
   1  11   4      977.61     1008.08     16.05 o
   2  11   4      396.90      392.07      9.86 o
   3  11   4       30.47        9.30      4.95 o
   4  11   4      382.31      364.67      9.17 o
   5  11   4     2087.27     2079.29     22.86 o
   6  11   4      104.68      121.55      7.23 o
   7  11   4      409.99      383.01      9.47 o
   8  11   4       13.12       24.64      6.06 o
   9  11   4       64.81       69.10      6.75 o
  10  11   4       76.29       59.69      6.69 o
  11  11   4      257.35      267.48     10.11 o
  12  11   4        4.91       24.80      7.27 o
  13  11   4       45.13       41.28      8.92 o
  14  11   4        3.03        5.46      8.37 o
 -15  12   4       64.46       87.30     13.16 o
 -14  12   4       12.34       -1.85      7.63 o
 -13  12   4        0.58       -7.69      7.69 o
 -12  12   4       11.25       14.96      6.72 o
 -11  12   4      152.99      180.69     10.96 o
 -10  12   4      383.25      393.01     11.04 o
  -9  12   4      355.68      382.91     10.92 o
  -8  12   4      297.06      297.44      8.75 o
  -7  12   4       17.51       21.77      5.75 o
  -6  12   4        0.90       13.03      5.65 o
  -5  12   4      253.98      217.33      7.88 o
  -4  12   4       90.76      124.23      7.63 o
  -3  12   4      535.69      569.56     11.58 o
  -2  12   4        1.08        4.96      5.37 o
  -1  12   4     2168.08     2296.76     35.60 o
   0  12   4      117.76      139.61      8.94 o
   1  12   4       88.14       99.46      7.00 o
   2  12   4       39.91       45.40      5.71 o
   3  12   4       21.70        2.31      5.05 o
   4  12   4      395.04      287.40      8.67 o
   5  12   4      789.45      713.62     13.09 o
   6  12   4        3.24       -2.93      5.44 o
   7  12   4      119.23      103.90      6.83 o
   8  12   4        0.05       -6.31      6.31 o
   9  12   4       46.18       65.37      7.20 o
  10  12   4      141.26      130.95      7.87 o
  11  12   4      142.64      147.55      8.02 o
  12  12   4        0.03       -2.73      7.37 o
  13  12   4       58.57       58.29      8.40 o
  14  12   4        4.98        8.06      8.77 o
 -14  13   4       13.47       10.81      8.17 o
 -13  13   4       40.09       49.70      7.50 o
 -12  13   4        0.14        6.13      7.02 o
 -11  13   4      207.14      200.04      9.45 o
 -10  13   4      169.28      174.77      9.81 o
  -9  13   4      972.69     1158.83     18.24 o
  -8  13   4      173.92      242.78      9.05 o
  -7  13   4      538.28      575.64     12.87 o
  -6  13   4     1937.69     2045.10     23.80 o
  -5  13   4     2580.76     2591.91     30.41 o
  -4  13   4       11.73        8.61      5.65 o
  -3  13   4      542.49      530.12     11.75 o
  -2  13   4      115.33      102.92      7.13 o
  -1  13   4        0.36       -0.02      6.85 o
   0  13   4      275.52      255.29     11.14 o
   1  13   4        0.13       -4.19      5.68 o
   2  13   4       42.38      103.99      6.99 o
   3  13   4     1550.88     1445.47     19.36 o
   4  13   4       31.15       56.12      6.51 o
   5  13   4      942.07     1049.28     16.04 o
   6  13   4      424.18      449.21     10.82 o
   7  13   4      824.39      852.92     15.27 o
   8  13   4       18.46        4.94      6.86 o
   9  13   4      544.38      562.40     13.42 o
  10  13   4      231.99      219.88      9.44 o
  11  13   4      194.14      282.78     10.20 o
  12  13   4       12.08       21.72      8.12 o
  13  13   4       16.29       21.84      7.95 o
  14  13   4       30.54       30.44      9.80 o
 -14  14   4        7.89        3.67      8.53 o
 -13  14   4       38.64       32.01      7.79 o
 -12  14   4        9.22       14.94      7.46 o
 -11  14   4       14.39       28.94      7.74 o
 -10  14   4       75.62       78.49      8.01 o
  -9  14   4       22.08       21.75      7.25 o
  -8  14   4       46.71       42.07      7.06 o
  -7  14   4      215.36      242.66      9.42 o
  -6  14   4       40.17       83.27      8.36 o
  -5  14   4      623.70      638.25     13.25 o
  -4  14   4      120.99      173.60      8.45 o
  -3  14   4      320.70      373.97     10.26 o
  -2  14   4      179.99      156.71     10.75 o
  -1  14   4        1.33       10.09      7.11 o
   0  14   4      436.24      344.07     13.04 o
   1  14   4      357.90      340.76     10.64 o
   2  14   4      225.54      220.75      8.83 o
   3  14   4       26.59       50.41      6.83 o
   4  14   4      864.62      912.28     15.43 o
   5  14   4     1715.69     1726.66     21.90 o
   6  14   4      492.79      444.60     11.53 o
   7  14   4      188.46      192.17      9.34 o
   8  14   4        0.01       -3.91      6.96 o
   9  14   4       55.37       78.46      8.15 o
  10  14   4      101.18       53.91      7.95 o
  11  14   4      196.70      178.19      9.59 o
  12  14   4        4.13       -6.10      6.98 o
  13  14   4       15.76       25.61      8.68 o
 -14  15   4        8.27        6.41      9.07 o
 -13  15   4        6.79       16.70      7.96 o
 -12  15   4       18.09        8.68      7.49 o
 -11  15   4       19.19        4.99      7.48 o
 -10  15   4      279.82      239.30     10.35 o
  -9  15   4       16.98       29.63      7.57 o
  -8  15   4       25.27       51.33      7.94 o
  -7  15   4      303.02      368.50     11.05 o
  -6  15   4       53.17       80.43      7.94 o
  -5  15   4       30.89       31.14      7.01 o
  -4  15   4     1886.52     1878.07     24.08 o
  -3  15   4       36.68       41.92      7.61 o
  -2  15   4        0.83       -1.18      7.75 o
  -1  15   4      621.03      659.87     17.47 o
   0  15   4      112.32       97.07     10.08 o
   1  15   4      590.76      658.33     16.42 o
   2  15   4      177.16      122.67      8.01 o
   3  15   4       14.42        2.63      6.48 o
   4  15   4      119.97      154.28      8.45 o
   5  15   4        0.06        5.43      6.84 o
   6  15   4        7.21       25.31      7.51 o
   7  15   4      641.07      717.50     17.44 o
   8  15   4       48.43       79.00     11.36 o
   9  15   4      278.80      304.65     11.37 o
  10  15   4      129.54      137.45      9.85 o
  11  15   4        0.08       12.49      7.60 o
  12  15   4       21.64       35.63      8.11 o
  13  15   4        9.56       -7.79      8.74 o
 -13  16   4       41.40       45.76      8.69 o
 -12  16   4       42.58       33.53      8.41 o
 -11  16   4        0.97       -6.00      7.77 o
 -10  16   4      189.98      258.74     10.92 o
  -9  16   4      177.16      253.05     10.76 o
  -8  16   4       19.14       37.61      9.41 o
  -7  16   4       23.03       22.49      8.04 o
  -6  16   4      298.32      322.28     10.94 o
  -5  16   4       42.29       35.82      8.50 o
  -4  16   4       24.62       30.23      7.25 o
  -3  16   4      538.36      621.95     15.09 o
  -2  16   4     1587.38     1583.30     25.60 o
  -1  16   4     1053.14     1004.08     22.14 o
   0  16   4        0.01       -7.49      8.28 o
   1  16   4      294.33      290.37     12.19 o
   2  16   4      729.98      704.36     15.83 o
   3  16   4      960.61     1079.97     18.14 o
   4  16   4     1226.28     1014.13     17.98 o
   5  16   4     2621.52     2836.82     35.04 o
   6  16   4     3207.11     3136.56     33.94 o
   7  16   4      601.36      597.88     15.84 o
   8  16   4       18.60       35.86      8.44 o
   9  16   4      674.50      765.34     17.03 o
  10  16   4      360.35      398.58     14.08 o
  11  16   4        4.08       -7.76      7.76 o
  12  16   4       47.94       49.21      8.70 o
  13  16   4       47.65       59.37      9.88 o
 -13  17   4        1.26       13.50      8.56 o
 -12  17   4        4.68        3.49      8.38 o
 -11  17   4        6.20       -3.99      8.10 o
 -10  17   4       85.57       85.17      9.18 o
  -9  17   4       12.29       10.13      7.92 o
  -8  17   4      355.48      287.77     11.67 o
  -7  17   4        2.20        1.71      7.43 o
  -6  17   4     1506.46     1566.08     22.39 o
  -5  17   4       30.10       48.84      8.23 o
  -4  17   4      678.65      621.93     16.49 o
  -3  17   4      374.66      356.01     12.43 o
  -2  17   4        4.49       -3.88      7.94 o
  -1  17   4       24.27       13.71      9.82 o
   0  17   4       63.99       58.76     10.35 o
   1  17   4      629.55      620.53     17.69 o
   2  17   4       59.20       91.19      9.63 o
   3  17   4     1826.26     1913.07     34.49 o
   4  17   4        0.60       -2.97      7.90 o
   5  17   4       19.21        5.17      8.38 o
   6  17   4       78.86      101.64      8.91 o
   7  17   4      237.23      355.64     12.07 o
   8  17   4        0.88        0.31      8.33 o
   9  17   4       99.94      109.76     10.36 o
  10  17   4       12.02        9.51      8.70 o
  11  17   4      292.29      361.52     12.89 o
  12  17   4        2.10        6.41      8.37 o
 -12  18   4        0.28       -1.84      9.60 o
 -11  18   4       42.35       50.15     10.25 o
 -10  18   4        0.32       -4.10      8.86 o
  -9  18   4      156.32      200.46     11.91 o
  -8  18   4       83.47       68.04     11.10 o
  -7  18   4      757.99      735.54     18.53 o
  -6  18   4       31.40       51.91      8.98 o
  -5  18   4       56.86       41.55      8.93 o
  -4  18   4      811.45      838.06     19.09 o
  -3  18   4     1521.81     1776.91     32.10 o
  -2  18   4     1600.21     1550.27     40.03 o
  -1  18   4      253.57      202.95     15.86 o
   0  18   4     1516.45     1524.25     32.88 o
   1  18   4      619.41      543.62     18.84 o
   2  18   4      275.19      285.90     13.64 o
   3  18   4     1001.79      904.86     32.70 o
   4  18   4      746.42      709.57     17.84 o
   5  18   4      231.85      264.07     12.01 o
   6  18   4      114.90      103.92     10.58 o
   7  18   4      681.53      640.05     16.78 o
   8  18   4       82.70      100.83     11.81 o
   9  18   4      175.68      207.03     12.37 o
  10  18   4       53.29       49.41      9.51 o
  11  18   4       75.19       82.18      9.74 o
  12  18   4       11.29        8.77      8.89 o
 -12  19   4       45.22       63.24     12.67 o
 -11  19   4        3.14        8.39      9.91 o
 -10  19   4       60.04       53.02     10.20 o
  -9  19   4       97.76      104.09     11.53 o
  -8  19   4      171.41      168.72     13.09 o
  -7  19   4      783.16      683.06     18.73 o
  -6  19   4      213.59      194.12     12.23 o
  -5  19   4      172.75      149.47     11.36 o
  -4  19   4       52.48       20.82     14.42 o
  -3  19   4      227.64      195.85     13.79 o
  -2  19   4      553.83      539.69     20.88 o
  -1  19   4       42.53       15.52     12.72 o
   0  19   4      672.44      581.21     22.07 o
   1  19   4      228.18      188.02     16.84 o
   2  19   4       61.05       38.32     11.39 o
   3  19   4      251.70      252.92     14.81 o
   4  19   4      495.48      454.42     16.02 o
   5  19   4        4.05       -8.35      8.35 o
   6  19   4      208.73      246.41     12.92 o
   7  19   4       23.15       31.71     10.73 o
   8  19   4        3.05        0.05     10.05 o
   9  19   4       39.71       97.95     12.71 o
  10  19   4       24.91       55.70     11.00 o
  11  19   4       16.45       11.80      9.77 o
 -11  20   4       14.88        7.86     10.28 o
 -10  20   4       72.53       67.81     12.17 o
  -9  20   4       83.64       58.57     12.34 o
  -8  20   4        0.98       -1.18     11.37 o
  -7  20   4        8.96       -0.40     12.06 o
  -6  20   4      922.22      861.86     22.72 o
  -5  20   4      140.51      122.18     12.59 o
  -4  20   4      105.90      115.44     15.26 o
  -3  20   4       77.83      103.78     14.75 o
  -2  20   4      467.13      349.29     18.90 o
  -1  20   4        4.15      -10.83     10.83 o
   0  20   4        6.86        0.31     12.17 o
   1  20   4        0.11      -11.61     11.61 o
   2  20   4      544.05      521.98     21.48 o
   3  20   4        8.78       13.72     11.30 o
   4  20   4        0.46      -10.83     10.83 o
   5  20   4      354.02      344.64     18.33 o
   6  20   4      301.23      309.66     19.83 o
   7  20   4       55.38       63.23     14.12 o
   8  20   4       91.62       88.22     11.98 o
   9  20   4        0.06      -10.08     10.08 o
  10  20   4        8.03       12.73     10.87 o
  11  20   4       42.61       43.54     11.44 o
 -11  21   4       21.43       38.63     12.46 o
 -10  21   4        9.42       21.76     13.02 o
  -9  21   4       20.73       41.11     14.60 o
  -8  21   4      138.99      140.31     28.49 o
  -7  21   4        0.33       -4.85     11.72 o
  -6  21   4      224.01      256.65     15.12 o
  -5  21   4       27.56      -12.22     12.22 o
  -4  21   4      533.29      492.60     22.12 o
  -3  21   4      254.51      255.06     18.36 o
  -2  21   4       18.65       12.93     12.94 o
  -1  21   4        0.51       -7.21     12.60 o
   0  21   4      226.17      234.08     17.55 o
   1  21   4      162.55      187.08     16.22 o
   2  21   4      411.22      431.66     20.48 o
   3  21   4        5.52       -1.31     12.38 o
   4  21   4        2.70       -2.50     12.59 o
   5  21   4       27.20       -6.01     12.71 o
   6  21   4      110.86      174.17     16.53 o
   7  21   4       66.39       58.95     21.49 o
   8  21   4       15.04       -3.50     11.69 o
   9  21   4       47.76       84.41     13.71 o
  10  21   4        7.01      -11.78     11.78 o
 -10  22   4        4.72      -12.29     12.84 o
  -9  22   4       14.70       15.78     14.73 o
  -8  22   4        2.73        0.45     14.36 o
  -7  22   4        0.61      -14.22     14.22 o
  -6  22   4       35.98       46.78     13.98 o
  -5  22   4       36.61       45.98     14.10 o
  -4  22   4        0.23      -12.91     12.91 o
  -3  22   4        5.36       -1.68     13.69 o
  -2  22   4        0.01       -0.05     12.95 o
  -1  22   4       53.26       48.77     14.50 o
   0  22   4       86.95       41.97     13.10 o
   1  22   4       22.76       25.18     13.25 o
   2  22   4       14.51        7.73     13.48 o
   3  22   4        3.15      -10.93     12.82 o
   4  22   4      199.66      192.66     17.56 o
   5  22   4       60.20       72.38     15.36 o
   6  22   4       14.26      -12.66     12.66 o
   7  22   4        3.87      -14.58     14.58 o
   8  22   4       16.63       56.81     14.84 o
   9  22   4       32.41       58.24     15.05 o
  10  22   4        5.80      -13.89     13.89 o
 -10  23   4        2.09        0.10     13.94 o
  -9  23   4       43.26        6.21     15.25 o
  -8  23   4       42.45       34.74     21.03 o
  -7  23   4       16.04      -22.78     23.98 o
  -6  23   4        0.79      -14.04     14.04 o
  -5  23   4        5.70      -15.94     18.64 o
  -4  23   4       76.25       18.72     21.88 o
  -3  23   4      312.40      328.91     20.09 o
  -2  23   4       86.32      119.88     16.13 o
  -1  23   4      263.56      269.91     19.53 o
   0  23   4      148.24       99.37     20.11 o
   1  23   4        1.10      -12.97     12.97 o
   2  23   4       14.38        4.47     13.25 o
   3  23   4       27.65       18.69     13.73 o
   4  23   4       30.16       20.33     17.13 o
   5  23   4      107.23      138.55     22.48 o
   6  23   4        0.68       -2.32     15.60 o
   7  23   4       48.21       58.90     38.45 o
   8  23   4      236.27      284.60     20.29 o
   9  23   4       28.91       48.90     15.85 o
  -9  24   4        1.04      -21.96     21.96 o
  -8  24   4       50.09       42.11     21.97 o
  -7  24   4       55.57       31.74     21.25 o
  -6  24   4       13.13       -9.62     26.06 o
  -5  24   4        0.25      -18.25     18.25 o
  -4  24   4       14.27       19.78     14.54 o
  -3  24   4       52.30       39.77     14.99 o
  -2  24   4        0.03       10.56     14.33 o
  -1  24   4       11.00       11.13     14.10 o
   0  24   4      339.14      350.45     21.33 o
   1  24   4        0.14       -9.82     13.94 o
   2  24   4       37.25       31.86     14.68 o
   3  24   4        0.14       12.61     14.53 o
   4  24   4        7.07        0.24     14.86 o
   5  24   4       11.99       12.84     16.66 o
   6  24   4       31.44       28.43     36.95 o
   7  24   4        5.08      -18.76     19.60 o
   8  24   4        5.11       -9.30     17.37 o
  -8  25   4        8.77       -9.86     21.41 o
  -7  25   4       17.42        0.84     20.77 o
  -6  25   4       43.77       64.71     19.02 o
  -5  25   4       13.56        8.11     14.77 o
  -4  25   4       16.72       31.87     15.64 o
  -3  25   4       78.38       65.81     16.24 o
  -2  25   4        0.67       19.51     15.45 o
  -1  25   4       10.59       -5.43     14.47 o
   0  25   4       64.95       24.04     15.33 o
   1  25   4       33.27       22.35     15.47 o
   2  25   4       64.28       50.69     15.83 o
   3  25   4       69.65       63.14     16.16 o
   4  25   4        9.05       -1.44     14.72 o
   5  25   4       56.49       22.03     17.85 o
   6  25   4       83.45      118.74     24.26 o
   7  25   4       21.66      102.57     26.03 o
  -7  26   4       52.06       74.89     24.88 o
  -6  26   4        0.25       -4.10     18.11 o
  -5  26   4       24.13       -4.77     17.90 o
  -4  26   4        1.67        8.45     15.47 o
  -3  26   4        3.75        7.82     14.81 o
  -2  26   4      114.55      144.62     18.79 o
  -1  26   4       37.33       13.28     15.27 o
   0  26   4        0.02       -3.87     14.67 o
   1  26   4       43.03       65.57     20.04 o
   2  26   4        3.31       -5.05     15.13 o
   3  26   4        2.57       11.18     15.40 o
   4  26   4        9.02       -5.63     24.45 o
   5  26   4        0.07       36.87     18.32 o
   6  26   4        0.01       27.30     23.24 o
  -5  27   4        5.89       -6.69     19.55 o
  -4  27   4        0.07      -15.46     15.46 o
  -3  27   4       30.52       42.63     17.13 o
  -2  27   4        0.87      -17.91     17.91 o
  -1  27   4        0.16       -4.44     15.72 o
   0  27   4        0.02       17.57     17.17 o
   1  27   4        1.05      -15.68     15.68 o
   2  27   4        0.59      -15.25     15.25 o
   3  27   4       18.95       41.41     17.21 o
   4  27   4      104.65      128.31     22.13 o
   5  27   4        2.10      -18.45     18.45 o
  -3  28   4       59.59       76.00     18.66 o
  -2  28   4        9.95        7.08     17.14 o
  -1  28   4        3.29      -15.54     15.54 o
   0  28   4        1.53       10.45     17.47 o
   1  28   4        9.21       41.60     17.83 o
   2  28   4        4.27        3.82     16.47 o
   3  28   4        7.62        4.39     23.07 o
 -16   1   5      150.20      122.87     11.04 o
 -15   1   5       92.98       95.55      8.82 o
 -14   1   5       55.06       50.80      7.60 o
 -13   1   5     1090.22      961.45     18.82 o
 -12   1   5     1335.95     1156.79     20.06 o
 -11   1   5     1015.09     1053.14     17.57 o
 -10   1   5     1250.14     1186.60     12.90 o
  -9   1   5     4380.62     4516.00     35.38 o
  -8   1   5      371.59      382.19      8.28 o
  -7   1   5       42.58       52.96      3.89 o
  -6   1   5     2401.21     2428.76     18.99 o
  -5   1   5       96.02      174.97      4.50 o
  -4   1   5      793.23      841.84      9.30 o
  -3   1   5     9361.29     9174.70     64.55 o
  -2   1   5     2727.72     3000.46     24.24 o
  -1   1   5      622.39      705.12     10.38 o
   0   1   5    12633.17    11874.69    106.58 o
   1   1   5    12838.75    12451.16     94.39 o
   2   1   5     1228.85     1101.53     10.02 o
   3   1   5      156.98       98.98      3.41 o
   4   1   5     1108.18     1275.30     10.43 o
   5   1   5       36.01       49.26      3.41 o
   6   1   5     1005.86      956.63      9.92 o
   7   1   5      247.53      255.64      5.51 o
   8   1   5      315.34      338.74      6.25 o
   9   1   5        0.16       -1.22      4.61 o
  10   1   5       97.05       88.73      5.96 o
  11   1   5      117.93       70.82      6.28 o
  12   1   5        2.10        5.61      9.63 o
  13   1   5       12.27       15.17      6.06 o
  14   1   5      360.17      354.81     10.49 o
  15   1   5        3.41       -1.66     11.30 o
 -16   2   5        4.33        5.84      7.86 o
 -15   2   5      117.00      105.24      9.20 o
 -14   2   5      203.18      240.85     12.99 o
 -13   2   5      250.60      262.11     12.73 o
 -12   2   5        4.43       -6.73      7.34 o
 -11   2   5       64.95       63.46      6.28 o
 -10   2   5      576.76      541.04      8.77 o
  -9   2   5      760.05      649.82     12.84 o
  -8   2   5       11.52        7.69      4.04 o
  -7   2   5     3120.91     2754.21     21.96 o
  -6   2   5      324.21      439.33      7.32 o
  -5   2   5        3.53       -0.13      3.04 o
  -4   2   5       35.17       30.96      3.06 o
  -3   2   5      179.37      155.07      4.12 o
  -2   2   5     1369.54     1289.58     13.35 o
  -1   2   5     3417.56     2987.38     29.67 o
   0   2   5    10605.95    10673.54     85.62 o
   1   2   5    22183.35    22379.65    152.02 o
   2   2   5     5314.10     5822.20     41.34 o
   3   2   5     3499.34     3445.17     26.01 o
   4   2   5       20.54       31.03      2.59 o
   5   2   5     3960.40     4113.96     27.13 o
   6   2   5      201.11      256.58      5.17 o
   7   2   5      100.77      102.23      4.09 o
   8   2   5       21.99       29.63      3.71 o
   9   2   5        6.75        0.30      4.96 o
  10   2   5      144.46      116.95      7.01 o
  11   2   5      146.81      130.27      7.10 o
  12   2   5      276.44      243.01      7.82 o
  13   2   5       11.55        4.06      6.14 o
  14   2   5      272.33      276.62     15.35 o
  15   2   5        8.50      -14.62     21.86 o
 -16   3   5       72.69       35.27      8.44 o
 -15   3   5      121.29      132.61      9.52 o
 -14   3   5      185.07      233.94     10.89 o
 -13   3   5      533.97      510.26     14.24 o
 -12   3   5      145.96      204.57     10.01 o
 -11   3   5       40.28       -0.47      5.13 o
 -10   3   5      119.29      124.01      7.76 o
  -9   3   5      166.85      126.97      6.53 o
  -8   3   5      291.75      264.25      5.80 o
  -7   3   5     1127.29     1172.29     11.61 o
  -6   3   5       61.01       66.61      4.33 o
  -5   3   5     1064.10     1000.83     10.03 o
  -4   3   5       22.28       47.06      3.08 o
  -3   3   5      681.72      588.02      7.13 o
  -2   3   5        8.26       12.25      2.88 o
  -1   3   5        1.54       -0.41      4.03 o
   0   3   5     8609.10     7695.05     68.83 o
   1   3   5     2487.63     1901.82     17.51 o
   2   3   5     6337.84     6065.00     43.62 o
   3   3   5      883.01      890.03      9.44 o
   4   3   5     6823.85     6226.72     42.94 o
   5   3   5      644.16      603.16      7.39 o
   6   3   5      166.65      136.62      4.30 o
   7   3   5       74.93       55.29      3.59 o
   8   3   5      457.66      462.51      7.23 o
   9   3   5        2.88       -3.49      5.49 o
  10   3   5      296.16      334.50      9.90 o
  11   3   5       52.28       21.99      6.21 o
  12   3   5        2.15       -4.18      6.27 o
  13   3   5       79.22       89.68      6.63 o
  14   3   5       32.40       -4.54      7.79 o
  15   3   5        0.09        3.76      8.78 o
 -16   4   5       59.51       49.13      8.78 o
 -15   4   5       27.95       15.09      7.90 o
 -14   4   5       93.16       94.62      9.05 o
 -13   4   5        6.94        1.43      7.60 o
 -12   4   5     1369.87     1442.76     24.22 o
 -11   4   5       66.46       60.38      5.82 o
 -10   4   5       32.09       19.63      4.46 o
  -9   4   5       86.14       94.11      5.02 o
  -8   4   5       85.15      110.87      4.89 o
  -7   4   5        8.99       35.06      3.84 o
  -6   4   5    10172.77    10367.94     73.67 o
  -5   4   5     1427.69     1284.20     12.64 o
  -4   4   5     4154.90     4210.71     31.24 o
  -3   4   5     1189.22     1290.52     12.77 o
  -2   4   5       73.42      145.16      4.29 o
  -1   4   5        1.08       -3.70      3.70 o
   0   4   5    24888.50    25795.13    340.48 o
   1   4   5     4939.21     4986.15     41.03 o
   2   4   5     2135.98     2097.01     20.26 o
   3   4   5    15863.93    16131.90    115.34 o
   4   4   5      625.90      661.40      9.88 o
   5   4   5      431.75      434.53      7.47 o
   6   4   5     1590.25     1631.44     14.08 o
   7   4   5      370.05      386.48      6.94 o
   8   4   5       23.74       20.05      3.60 o
   9   4   5      185.27      135.91      5.62 o
  10   4   5       30.40        6.35      6.48 o
  11   4   5       16.53       -0.05      5.92 o
  12   4   5       90.99       86.74      7.22 o
  13   4   5        0.04       -8.11      8.11 o
  14   4   5       55.12       34.77     10.82 o
  15   4   5        4.14       -2.45     13.38 o
 -16   5   5       15.73       -3.61      9.90 o
 -15   5   5        0.47        2.32      7.90 o
 -14   5   5      201.88      207.27     10.71 o
 -13   5   5       50.42       -0.07      7.48 o
 -12   5   5      565.66      598.59     15.33 o
 -11   5   5      513.18      522.75      9.62 o
 -10   5   5      275.30      293.73      7.12 o
  -9   5   5       62.07       82.03      4.83 o
  -8   5   5       52.49       44.01      3.82 o
  -7   5   5      264.45      347.05      7.44 o
  -6   5   5        0.08       -3.83      3.83 o
  -5   5   5     1387.17     1327.62     13.15 o
  -4   5   5      726.77      752.67      9.04 o
  -3   5   5     2251.79     2093.31     18.56 o
  -2   5   5     1615.23     1794.42     16.93 o
  -1   5   5     3154.05     2931.67     32.14 o
   0   5   5      166.30      165.08      6.56 o
   1   5   5       78.22      136.00      4.60 o
   2   5   5      345.05      210.24      5.11 o
   3   5   5      626.18      585.54      8.27 o
   4   5   5     1614.05     1351.30     13.71 o
   5   5   5     2686.22     2631.36     22.22 o
   6   5   5      220.01      230.58      6.16 o
   7   5   5     2293.99     2339.89     20.13 o
   8   5   5      338.01      426.92      7.59 o
   9   5   5      281.97      276.14      8.66 o
  10   5   5        0.12       -1.02      4.89 o
  11   5   5        5.26       -5.74      5.74 o
  12   5   5       27.49       30.71      6.76 o
  13   5   5        1.61        1.59      6.58 o
  14   5   5        0.04       -2.45      6.55 o
  15   5   5       19.64        6.79      8.87 o
 -16   6   5        1.52       10.53      8.53 o
 -15   6   5        1.20        0.56      7.97 o
 -14   6   5       16.92       18.30      7.88 o
 -13   6   5       33.40       32.94      7.95 o
 -12   6   5      135.03      185.26      8.26 o
 -11   6   5     1125.90     1099.53     15.40 o
 -10   6   5       31.41       38.72      5.04 o
  -9   6   5      656.84      636.05     10.31 o
  -8   6   5      276.68      266.72      6.40 o
  -7   6   5     2049.68     2017.28     18.58 o
  -6   6   5     1018.09      901.82     11.02 o
  -5   6   5      676.92      716.33      9.47 o
  -4   6   5     2271.78     2495.38     21.86 o
  -3   6   5     1921.18     2062.62     19.36 o
  -2   6   5      993.61      993.05     13.82 o
  -1   6   5        1.67       -3.24      4.45 o
   0   6   5    12591.96    12089.85    115.10 o
   1   6   5     2073.75     2496.47     24.58 o
   2   6   5     1284.55     1469.84     15.16 o
   3   6   5      516.58      485.14      9.40 o
   4   6   5     1366.05     1546.61     15.36 o
   5   6   5     2578.99     2629.84     23.00 o
   6   6   5     1386.86     1625.92     17.17 o
   7   6   5      160.64      190.92      6.27 o
   8   6   5      182.45      238.11      6.18 o
   9   6   5      291.57      340.47      7.59 o
  10   6   5      224.02      215.92      6.88 o
  11   6   5        9.31        3.16      6.54 o
  12   6   5       10.60       11.59      8.52 o
  13   6   5      176.74      183.98      9.40 o
  14   6   5      128.98      165.16     16.72 o
  15   6   5       15.88       17.39      7.04 o
 -15   7   5       18.64       33.25      8.47 o
 -14   7   5      118.40       95.99      9.20 o
 -13   7   5       27.65       14.72      6.20 o
 -12   7   5      168.53      186.46      8.67 o
 -11   7   5       19.87       46.19      5.39 o
 -10   7   5       29.41       14.42      5.31 o
  -9   7   5      333.42      339.61      8.50 o
  -8   7   5      248.54      264.80      6.86 o
  -7   7   5     2328.15     2441.11     22.10 o
  -6   7   5      113.77      110.67      6.72 o
  -5   7   5      729.18      788.89     10.44 o
  -4   7   5     3579.22     3912.98     33.23 o
  -3   7   5        0.17        1.42      3.63 o
  -2   7   5      197.24      142.27      5.90 o
  -1   7   5      363.91      442.44     12.81 o
   0   7   5      411.17      450.81     11.25 o
   1   7   5      475.85      507.23      9.91 o
   2   7   5      135.21      106.37      6.90 o
   3   7   5     1246.43     1318.69     14.57 o
   4   7   5     1735.17     1585.04     15.94 o
   5   7   5        0.04        0.93      4.22 o
   6   7   5     5517.26     5538.66     45.45 o
   7   7   5     1355.48     1368.63     22.03 o
   8   7   5      742.77      802.98     11.10 o
   9   7   5      336.02      330.20      7.53 o
  10   7   5      233.33      235.34      8.83 o
  11   7   5       44.11       21.51      7.59 o
  12   7   5       20.50       16.96      7.34 o
  13   7   5      118.57       83.60      8.50 o
  14   7   5        3.49       -7.07      7.07 o
  15   7   5       76.53       74.71      8.44 o
 -15   8   5        0.09       -3.17      8.14 o
 -14   8   5       64.76       67.21     13.75 o
 -13   8   5       25.21       36.28      7.68 o
 -12   8   5        4.71        2.64      5.53 o
 -11   8   5       40.17       46.25      6.23 o
 -10   8   5       16.97       25.36      5.57 o
  -9   8   5      631.32      527.83     12.72 o
  -8   8   5       32.90       10.84      3.88 o
  -7   8   5       89.45       54.61      4.94 o
  -6   8   5        1.73       -4.15      4.15 o
  -5   8   5     1849.19     1941.07     19.65 o
  -4   8   5      397.24      441.08      9.07 o
  -3   8   5      755.12      780.39     11.49 o
  -2   8   5      751.08      687.09     11.92 o
  -1   8   5     3791.87     3969.96     47.09 o
   0   8   5      869.72      851.91     14.58 o
   1   8   5     2070.96     2174.32     22.89 o
   2   8   5     2775.40     3139.19     30.52 o
   3   8   5      208.16      307.08      7.89 o
   4   8   5      166.99      169.41      5.71 o
   5   8   5      319.20      353.02      8.18 o
   6   8   5       10.14       10.43      3.57 o
   7   8   5      459.94      476.25      9.83 o
   8   8   5        0.00        1.36      4.63 o
   9   8   5       60.21       73.00      5.35 o
  10   8   5       25.88       52.08      6.56 o
  11   8   5       27.22        8.62      6.12 o
  12   8   5       97.19       96.40      8.82 o
  13   8   5       14.83       40.72      8.01 o
  14   8   5       20.19       -7.24      7.37 o
 -15   9   5        2.51       -9.30     10.83 o
 -14   9   5        7.42        3.55      9.13 o
 -13   9   5       14.77        0.85      6.94 o
 -12   9   5      497.06      475.41     15.93 o
 -11   9   5      137.50      145.70      7.69 o
 -10   9   5      185.25      156.60      7.57 o
  -9   9   5      199.11      190.09      8.64 o
  -8   9   5      369.58      367.39      8.64 o
  -7   9   5       96.61       85.45      5.75 o
  -6   9   5       73.61       58.24      5.16 o
  -5   9   5      542.53      538.53      9.80 o
  -4   9   5      277.32      210.85      6.79 o
  -3   9   5     1295.61     1125.15     15.30 o
  -2   9   5        7.07       -4.44      4.44 o
  -1   9   5       20.88        4.31      5.77 o
   0   9   5     1932.73     2061.76     26.13 o
   1   9   5      184.22      214.93     11.13 o
   2   9   5     2795.02     3121.13     30.83 o
   3   9   5     1921.15     1837.31     20.19 o
   4   9   5     2293.47     2239.66     23.43 o
   5   9   5        2.41        3.38      4.64 o
   6   9   5       31.56       13.39      5.09 o
   7   9   5       91.81       73.45      6.30 o
   8   9   5      319.25      335.23      8.98 o
   9   9   5        6.48       -1.82      4.99 o
  10   9   5      154.85      120.95      6.07 o
  11   9   5        4.73        3.40      6.70 o
  12   9   5       45.67       73.28      8.75 o
  13   9   5       16.73       24.92     12.28 o
  14   9   5       16.33       19.05      8.16 o
 -15  10   5       45.10       32.61      9.45 o
 -14  10   5       20.14       29.94      7.50 o
 -13  10   5       10.21       23.87      7.63 o
 -12  10   5        3.70       11.94      6.61 o
 -11  10   5      635.27      671.53     18.55 o
 -10  10   5        0.07       -2.30      6.01 o
  -9  10   5      323.22      336.87      9.94 o
  -8  10   5      513.04      460.85     10.20 o
  -7  10   5     1191.29     1351.13     16.11 o
  -6  10   5      516.28      560.60     10.65 o
  -5  10   5      109.73       88.76      6.11 o
  -4  10   5     2217.52     2250.51     23.70 o
  -3  10   5       19.63        5.55      4.68 o
  -2  10   5        0.07       -4.64      4.64 o
  -1  10   5     3006.76     3203.95     40.70 o
   0  10   5      455.35      389.34     11.14 o
   1  10   5     1307.87     1301.69     18.14 o
   2  10   5      412.97      548.13     11.01 o
   3  10   5     2609.17     2519.07     25.77 o
   4  10   5      290.84      198.24      7.91 o
   5  10   5        1.13        0.79      4.97 o
   6  10   5      259.81      260.53      7.86 o
   7  10   5      522.62      450.04     10.09 o
   8  10   5      100.20       97.60      8.45 o
   9  10   5       70.79       62.80      6.43 o
  10  10   5        6.14       -5.76      5.76 o
  11  10   5        1.12       -1.28      6.71 o
  12  10   5      113.27      117.86      8.62 o
  13  10   5       23.55       -2.40      8.81 o
  14  10   5        4.23       -1.94      8.14 o
 -15  11   5        0.76        4.65      9.36 o
 -14  11   5      141.24      142.00     13.29 o
 -13  11   5       97.98       84.96     12.15 o
 -12  11   5       48.25       49.68      7.42 o
 -11  11   5       23.51       29.31      6.80 o
 -10  11   5       84.75       78.31      7.96 o
  -9  11   5       11.09       17.54      6.58 o
  -8  11   5       89.19      115.09      6.97 o
  -7  11   5      311.90      317.45      8.51 o
  -6  11   5        1.01        2.63      5.16 o
  -5  11   5        0.78       -3.44      5.14 o
  -4  11   5     2090.31     2083.39     22.80 o
  -3  11   5      393.40      381.37      9.79 o
  -2  11   5       84.54       76.89      6.39 o
  -1  11   5     2175.03     2097.38     30.24 o
   0  11   5      666.31      685.99     14.61 o
   1  11   5      368.09      271.06      9.42 o
   2  11   5      199.42      148.25      6.87 o
   3  11   5      673.48      632.41     12.11 o
   4  11   5      240.76      240.35      8.02 o
   5  11   5      641.30      700.71     12.41 o
   6  11   5       46.94       49.65      5.92 o
   7  11   5        0.01       -5.40      5.40 o
   8  11   5        5.21       -6.23      6.23 o
   9  11   5        4.02        2.71      5.96 o
  10  11   5       93.51       90.60      7.23 o
  11  11   5       82.36       53.03      7.41 o
  12  11   5        9.19       -0.76      7.36 o
  13  11   5       23.82       20.44      8.81 o
  14  11   5       20.95       24.46      8.95 o
 -14  12   5       54.18       67.09      9.04 o
 -13  12   5       36.67       49.92      7.43 o
 -12  12   5       18.47       18.44      6.99 o
 -11  12   5        0.63       -6.71      6.71 o
 -10  12   5      201.88      189.65     11.62 o
  -9  12   5      612.01      682.68     14.37 o
  -8  12   5       96.01      143.32      7.56 o
  -7  12   5      329.50      319.11      8.87 o
  -6  12   5     1509.61     1574.24     19.99 o
  -5  12   5       59.36      117.01      7.10 o
  -4  12   5     1374.60     1279.73     17.29 o
  -3  12   5      136.83      127.74      7.08 o
  -2  12   5       74.94       62.72      6.43 o
  -1  12   5      687.21      653.26     15.87 o
   0  12   5       75.56       85.74      7.73 o
   1  12   5      476.88      566.49     16.19 o
   2  12   5      108.47      113.97      8.55 o
   3  12   5       28.35       30.14      5.92 o
   4  12   5     1087.54     1202.86     17.02 o
   5  12   5       87.64      114.22      7.23 o
   6  12   5      345.17      376.42      9.64 o
   7  12   5        5.15       -6.22      6.22 o
   8  12   5      110.90      106.93      8.04 o
   9  12   5      262.15      276.11     10.82 o
  10  12   5      397.19      379.73     12.66 o
  11  12   5       59.59      103.14      8.12 o
  12  12   5       65.21       44.74      8.42 o
  13  12   5        8.54       -1.42      7.49 o
  14  12   5        7.62       -5.04      8.97 o
 -14  13   5        0.15        3.13      8.36 o
 -13  13   5       21.20        2.11      7.90 o
 -12  13   5        2.49       11.45      7.30 o
 -11  13   5       12.42        6.40      7.03 o
 -10  13   5      193.22      214.31      9.58 o
  -9  13   5      481.45      420.55     11.80 o
  -8  13   5        2.00       -0.04      6.49 o
  -7  13   5      783.37      779.50     13.79 o
  -6  13   5        0.05        0.60      6.29 o
  -5  13   5      159.39      197.56      8.41 o
  -4  13   5      428.40      390.85     10.33 o
  -3  13   5      122.79      165.97      7.86 o
  -2  13   5     1766.82     1828.89     26.27 o
  -1  13   5       27.96       69.76      8.48 o
   0  13   5      904.45      792.94     16.81 o
   1  13   5       91.16       67.90      6.92 o
   2  13   5       70.35       59.34      6.54 o
   3  13   5       97.36       69.96      6.75 o
   4  13   5      168.62      228.16      8.69 o
   5  13   5       14.71       15.87      6.42 o
   6  13   5       90.12       78.18      7.09 o
   7  13   5       98.60      104.19      8.19 o
   8  13   5      177.05      181.21      9.32 o
   9  13   5      271.26      271.60     10.29 o
  10  13   5       96.40      111.36      8.28 o
  11  13   5       10.50       11.58      7.18 o
  12  13   5      363.50      438.74     13.62 o
  13  13   5        0.45        0.73      7.91 o
 -14  14   5        5.68        3.27      8.88 o
 -13  14   5       42.01       58.27      8.41 o
 -12  14   5       49.66       46.39      8.07 o
 -11  14   5      236.45      312.05     11.20 o
 -10  14   5      166.40      154.59      9.29 o
  -9  14   5      163.05      211.15     10.17 o
  -8  14   5       16.01       12.46      6.71 o
  -7  14   5       80.99       60.29      7.73 o
  -6  14   5      103.82       47.04      7.16 o
  -5  14   5      205.76      188.88      8.74 o
  -4  14   5        6.28       12.27      6.31 o
  -3  14   5      667.03      588.54     16.52 o
  -2  14   5      742.69      815.05     17.41 o
  -1  14   5      863.41      905.76     20.03 o
   0  14   5       50.56       49.50      9.11 o
   1  14   5       12.17        2.69      6.51 o
   2  14   5      388.15      434.08     11.54 o
   3  14   5     1490.73     1351.94     19.55 o
   4  14   5        0.34        4.04      6.50 o
   5  14   5       15.19       21.13      6.86 o
   6  14   5      849.30      874.77     15.16 o
   7  14   5       64.63       66.47      7.92 o
   8  14   5       64.96       57.87      7.95 o
   9  14   5       40.22       30.57      7.74 o
  10  14   5       14.81       19.04      7.61 o
  11  14   5        9.97       55.24      8.24 o
  12  14   5      332.32      349.31     11.74 o
  13  14   5       27.45       46.66      9.03 o
 -14  15   5        4.28       12.80      7.83 o
 -13  15   5       71.42      104.17      9.43 o
 -12  15   5       27.17       20.12      7.90 o
 -11  15   5       58.58       54.19      8.54 o
 -10  15   5        1.53       -2.91      7.51 o
  -9  15   5      119.57      109.37      8.79 o
  -8  15   5        7.24       21.14      7.02 o
  -7  15   5      241.04      211.13      9.79 o
  -6  15   5       93.87       73.58      7.92 o
  -5  15   5      609.28      630.03     14.11 o
  -4  15   5       20.06       29.87      7.16 o
  -3  15   5       69.12       69.44      8.38 o
  -2  15   5      550.08      505.15     15.14 o
  -1  15   5      147.00      116.28     10.70 o
   0  15   5      936.82     1001.20     25.28 o
   1  15   5       18.04       13.67      7.24 o
   2  15   5       44.80       74.98      7.75 o
   3  15   5     2219.37     2039.15     25.71 o
   4  15   5      924.42      947.93     16.73 o
   5  15   5      140.91      144.19      8.99 o
   6  15   5      614.78      624.40     15.76 o
   7  15   5      340.00      359.42     11.28 o
   8  15   5        6.96        1.27      7.55 o
   9  15   5       31.54       39.50      8.48 o
  10  15   5       61.26       39.61      9.38 o
  11  15   5      220.60      241.15     10.94 o
  12  15   5        3.30        6.93      7.67 o
  13  15   5        6.02       22.30      9.15 o
 -13  16   5       20.78       22.93      8.82 o
 -12  16   5       13.24       16.84      8.39 o
 -11  16   5       15.44       31.05      8.29 o
 -10  16   5        6.45        7.23      7.86 o
  -9  16   5        7.66        5.24      7.58 o
  -8  16   5       77.79       75.69      9.19 o
  -7  16   5       25.37       28.32      7.78 o
  -6  16   5       22.41        4.06      7.56 o
  -5  16   5      293.61      343.58     11.11 o
  -4  16   5       63.11       56.77      7.93 o
  -3  16   5       40.53       38.86      7.94 o
  -2  16   5       32.90       44.35      8.74 o
  -1  16   5      334.78      384.17     17.50 o
   0  16   5      938.36      784.18     20.33 o
   1  16   5       79.75       81.96      8.67 o
   2  16   5       95.70      135.99      9.66 o
   3  16   5        8.26       -3.67      7.36 o
   4  16   5      165.71      126.76      9.09 o
   5  16   5       76.56      123.98      9.61 o
   6  16   5       83.37       42.75      8.09 o
   7  16   5       83.54       46.37      8.82 o
   8  16   5      150.11      133.95     11.42 o
   9  16   5        7.75       -8.20      8.20 o
  10  16   5        5.52       -7.86      8.26 o
  11  16   5       41.02       59.15      8.93 o
  12  16   5       29.12       14.62      8.27 o
 -13  17   5        2.62       -3.47      8.72 o
 -12  17   5        0.06       -5.37      8.53 o
 -11  17   5        5.63        5.02      8.07 o
 -10  17   5        1.57       -0.57      9.04 o
  -9  17   5       15.84        3.00      8.07 o
  -8  17   5      808.34      932.89     19.00 o
  -7  17   5      129.60      127.98      9.55 o
  -6  17   5      631.76      679.46     16.59 o
  -5  17   5      438.29      488.83     14.07 o
  -4  17   5       84.25       97.07     10.03 o
  -3  17   5       13.75       15.86      8.66 o
  -2  17   5       13.36       13.56      9.67 o
  -1  17   5      634.71      639.77     19.47 o
   0  17   5      185.24      200.56     13.07 o
   1  17   5      706.12      659.91     19.99 o
   2  17   5     1062.70     1053.35     20.30 o
   3  17   5      483.88      496.62     14.65 o
   4  17   5      386.65      465.73     13.49 o
   5  17   5      369.91      377.94     12.28 o
   6  17   5      107.14      114.43      9.62 o
   7  17   5       30.47       38.28      8.72 o
   8  17   5      253.93      234.44     11.67 o
   9  17   5       47.67       29.81      9.22 o
  10  17   5        2.40        6.87      8.63 o
  11  17   5       86.12      128.18     10.34 o
  12  17   5        8.00       10.97      8.67 o
 -12  18   5        2.04        5.85      9.66 o
 -11  18   5      219.46      217.93     12.31 o
 -10  18   5        3.68       16.76     10.49 o
  -9  18   5      258.16      258.76     12.52 o
  -8  18   5      410.95      430.93     16.38 o
  -7  18   5      210.83      189.34     12.02 o
  -6  18   5      284.94      293.44     12.52 o
  -5  18   5       75.27       97.55     10.61 o
  -4  18   5      398.81      435.15     17.49 o
  -3  18   5        9.15       29.72     10.99 o
  -2  18   5      436.94      373.92     18.67 o
  -1  18   5     1105.61     1056.84     28.37 o
   0  18   5        0.01       -1.36     11.82 o
   1  18   5      109.87      113.20     11.99 o
   2  18   5     1301.96     1295.49     30.09 o
   3  18   5      796.99      662.04     20.87 o
   4  18   5       56.60       16.94     12.56 o
   5  18   5        9.22       -4.30      8.37 o
   6  18   5      136.11      167.13     11.69 o
   7  18   5      958.88     1070.31     22.68 o
   8  18   5        2.52       -5.43      9.94 o
   9  18   5       45.11       64.58     11.26 o
  10  18   5        7.88        9.44      8.97 o
  11  18   5        4.07       -2.57      8.68 o
 -12  19   5        0.01       -3.99     10.30 o
 -11  19   5       33.64       58.97     10.96 o
 -10  19   5      324.58      330.41     14.18 o
  -9  19   5       17.96       -4.72      9.24 o
  -8  19   5       95.74      111.80     13.60 o
  -7  19   5      845.32      908.53     26.13 o
  -6  19   5       12.98       12.70      9.64 o
  -5  19   5      210.29      211.39     17.69 o
  -4  19   5      721.21      670.00     21.12 o
  -3  19   5      503.96      491.84     20.80 o
  -2  19   5      245.64      285.60     17.47 o
  -1  19   5      745.36      717.14     24.52 o
   0  19   5      419.31      462.52     20.07 o
   1  19   5       75.55       64.61     13.84 o
   2  19   5      112.90      114.22     12.57 o
   3  19   5      508.13      482.38     18.09 o
   4  19   5       23.68       20.89     11.27 o
   5  19   5        0.33       -9.10      9.10 o
   6  19   5        5.37        2.02     17.72 o
   7  19   5       23.16        5.17      9.92 o
   8  19   5      242.10      267.95     14.27 o
   9  19   5       19.87        0.67     10.75 o
  10  19   5       38.63       67.32     11.29 o
  11  19   5        6.46       -0.13      9.91 o
 -11  20   5       37.66       47.72     12.03 o
 -10  20   5        3.08        4.61     11.06 o
  -9  20   5       27.96       12.53     10.54 o
  -8  20   5       24.09       23.07     14.51 o
  -7  20   5        3.51       -2.01     11.77 o
  -6  20   5      456.74      466.21     17.78 o
  -5  20   5       31.38       32.75     11.18 o
  -4  20   5       42.54       38.96     13.18 o
  -3  20   5      356.20      350.21     19.01 o
  -2  20   5       69.63       52.51     13.95 o
  -1  20   5      344.01      359.36     18.81 o
   0  20   5       38.47        1.21     20.22 o
   1  20   5       15.94      -12.44     12.44 o
   2  20   5       23.84       44.20     12.74 o
   3  20   5      118.66      129.44     15.17 o
   4  20   5      733.56      707.27     22.34 o
   5  20   5       25.26      -10.70     10.70 o
   6  20   5      268.78      265.11     16.83 o
   7  20   5       17.69       38.02     12.51 o
   8  20   5        1.08       -6.80     11.45 o
   9  20   5       46.89       11.71     10.59 o
  10  20   5      143.72      178.02     16.88 o
 -11  21   5       16.54       32.22     13.60 o
 -10  21   5       45.89       61.32     13.96 o
  -9  21   5      134.48      127.07     23.54 o
  -8  21   5        1.71      -13.22     13.22 o
  -7  21   5        0.09       -7.99     11.96 o
  -6  21   5        3.68      -12.41     12.41 o
  -5  21   5       69.30       83.02     22.47 o
  -4  21   5        1.47      -12.90     12.90 o
  -3  21   5       53.31       50.95     14.54 o
  -2  21   5      422.00      427.81     20.83 o
  -1  21   5       96.99       78.32     19.41 o
   0  21   5       26.49        2.50     12.50 o
   1  21   5      212.78      186.51     16.79 o
   2  21   5       17.38       -2.16     12.97 o
   3  21   5      306.52      320.65     19.39 o
   4  21   5       89.44      106.00     15.70 o
   5  21   5       45.95       31.05     14.66 o
   6  21   5        0.68       12.23     15.51 o
   7  21   5      197.41      192.44     19.11 o
   8  21   5       21.62       45.12     14.59 o
   9  21   5       12.24       -5.96     11.78 o
  10  21   5       28.13       27.58     12.39 o
 -10  22   5       74.99      114.41     15.43 o
  -9  22   5        2.29       -8.10     22.81 o
  -8  22   5        2.51      -28.16     28.16 o
  -7  22   5      118.04       88.31     19.29 o
  -6  22   5       65.78       70.86     14.43 o
  -5  22   5       45.75       10.52     13.45 o
  -4  22   5      161.12      180.59     17.14 o
  -3  22   5      358.99      419.05     32.88 o
  -2  22   5      744.29      686.36     25.39 o
  -1  22   5        4.20       13.31     13.48 o
   0  22   5       31.76       17.82     13.22 o
   1  22   5        2.03       -6.65     12.33 o
   2  22   5       30.32        8.81     13.47 o
   3  22   5       10.57       28.89     14.15 o
   4  22   5        2.39      -10.24     13.20 o
   5  22   5      142.59      174.54     22.20 o
   6  22   5      154.40       86.24     22.10 o
   7  22   5        2.02       -7.51     14.64 o
   8  22   5        2.45      -13.33     13.33 o
   9  22   5       23.75       26.10     14.70 o
  -9  23   5       58.56       47.29     25.45 o
  -8  23   5       10.00      -15.25     41.44 o
  -7  23   5       20.99        0.85     25.50 o
  -6  23   5        5.51        2.42     15.47 o
  -5  23   5        0.45      -12.91     12.91 o
  -4  23   5        1.60      -13.42     13.42 o
  -3  23   5        1.81      -13.09     13.44 o
  -2  23   5       79.05       92.12     16.01 o
  -1  23   5        2.00        2.70     13.71 o
   0  23   5       10.50        7.32     13.87 o
   1  23   5      157.33      158.43     16.99 o
   2  23   5       97.66       81.71     15.31 o
   3  23   5       40.35       42.14     14.68 o
   4  23   5        0.37        1.83     14.08 o
   5  23   5       18.97        5.90     16.31 o
   6  23   5       16.43        5.47     19.84 o
   7  23   5        5.58      -14.11     20.80 o
   8  23   5       12.65       -5.70     14.35 o
  -9  24   5       15.98      -20.82     20.82 o
  -8  24   5        0.39       -4.61     20.13 o
  -7  24   5       15.85       48.62     26.21 o
  -6  24   5       24.14       10.28     18.25 o
  -5  24   5        1.43      -19.02     20.66 o
  -4  24   5        8.74       11.11     14.94 o
  -3  24   5       75.66       49.98     15.30 o
  -2  24   5        1.81        8.32     15.74 o
  -1  24   5      221.87      242.15     19.13 o
   0  24   5      239.62      255.55     19.30 o
   1  24   5       22.77       23.93     14.60 o
   2  24   5        0.49       -3.13     14.26 o
   3  24   5       58.08       63.89     16.03 o
   4  24   5        6.75       15.40     14.53 o
   5  24   5        7.51       10.82     16.76 o
   6  24   5        0.02      -14.14     20.40 o
   7  24   5        0.27       -5.76     20.41 o
   8  24   5       58.13       75.74     19.70 o
  -8  25   5        3.12       -0.21     46.09 o
  -7  25   5        4.36       -0.61     28.68 o
  -6  25   5       63.62       61.15     19.44 o
  -5  25   5       14.01       23.97     15.50 o
  -4  25   5       30.14       50.31     21.84 o
  -3  25   5        0.07        7.86     14.90 o
  -2  25   5        2.23       11.78     14.59 o
  -1  25   5        2.03      -14.03     14.03 o
   0  25   5      164.46      198.60     19.53 o
   1  25   5      100.30      140.40     17.67 o
   2  25   5       42.90        5.40     17.14 o
   3  25   5        3.94      -13.97     13.97 o
   4  25   5        2.45       -4.22     14.91 o
   5  25   5       22.97       23.19     17.77 o
   6  25   5        0.38      -12.33     20.81 o
   7  25   5       46.04       25.81     22.80 o
  -6  26   5      128.83      116.57     21.79 o
  -5  26   5        2.97       16.56     15.80 o
  -4  26   5      148.17      191.81     19.82 o
  -3  26   5        5.78        4.38     15.26 o
  -2  26   5       32.63       37.91     16.62 o
  -1  26   5       12.65        6.30     15.35 o
   0  26   5        6.64       11.12     15.90 o
   1  26   5       13.00       -4.59     16.27 o
   2  26   5        1.46       -8.13     14.79 o
   3  26   5        0.25       32.15     15.76 o
   4  26   5       22.40        6.45     18.72 o
   5  26   5      131.06      170.43     22.74 o
  -5  27   5       56.27       65.19     21.47 o
  -4  27   5       17.61       21.92     16.60 o
  -3  27   5       47.75       52.20     19.92 o
  -2  27   5       69.96       56.60     17.57 o
  -1  27   5        0.00      -14.80     14.80 o
   0  27   5        6.70        1.50     15.54 o
   1  27   5        2.80       16.08     16.66 o
   2  27   5        1.39       -7.49     15.22 o
   3  27   5      125.73      144.13     19.18 o
   4  27   5        2.98       10.02     19.23 o
  -3  28   5       92.84      127.72     21.39 o
  -2  28   5       11.82       70.94     18.58 o
  -1  28   5       11.02      -16.51     16.51 o
   0  28   5       69.70       90.67     18.30 o
   1  28   5       44.54       52.53     18.45 o
   2  28   5       43.98       92.30     19.17 o
 -16   0   6       14.23        0.92     11.67 o
 -15   0   6        1.89        8.53     11.77 o
 -14   0   6      102.38       35.45     12.73 o
 -13   0   6       14.27        9.63     11.27 o
 -12   0   6        0.13       -8.26     12.43 o
 -11   0   6     4623.02     4148.04     47.78 o
 -10   0   6      561.74      564.62     13.62 o
  -9   0   6      350.45      335.45     10.82 o
  -8   0   6    11139.51    11089.26    104.25 o
  -7   0   6        0.99       -1.75      5.37 o
  -6   0   6       57.97       77.90      5.92 o
  -5   0   6    11272.90    12260.17    110.99 o
  -4   0   6     7461.09     8276.73     76.60 o
  -3   0   6     1487.63     1644.84     20.88 o
  -2   0   6     9977.90     9123.15     89.52 o
  -1   0   6     1243.81     1599.95     21.99 o
   0   0   6    11179.52    10281.53    112.39 o
   1   0   6     6195.70     6102.70     59.31 o
   2   0   6    23202.90    22997.67    209.71 o
   3   0   6     4639.55     5092.68     51.37 o
   4   0   6       38.76       53.59      5.13 o
   5   0   6    16489.97    17238.66    158.72 o
   6   0   6     2001.11     2090.80     22.95 o
   7   0   6      406.20      471.91     10.81 o
   8   0   6      271.88      301.85      9.18 o
   9   0   6      320.94      312.54     12.65 o
  10   0   6      511.42      466.38     16.21 o
  11   0   6      431.44      500.25     27.89 o
  12   0   6       12.17       -7.93      8.56 o
  13   0   6       32.67       17.64      9.46 o
  14   0   6       59.46       45.73     10.08 o
  15   0   6        6.12        2.27      9.27 o
 -16   1   6      103.62      110.08      9.89 o
 -15   1   6       72.04      105.44      9.74 o
 -14   1   6        0.10        2.21      7.53 o
 -13   1   6      410.27      402.66     13.53 o
 -12   1   6      234.35      290.60     11.54 o
 -11   1   6       68.29      104.83      7.12 o
 -10   1   6       72.70       56.69      5.15 o
  -9   1   6      246.14      270.59      7.20 o
  -8   1   6     1111.09     1180.80     20.51 o
  -7   1   6      659.03      703.62      9.75 o
  -6   1   6      506.43      486.26      7.63 o
  -5   1   6      739.42      834.59      9.88 o
  -4   1   6     6867.15     6661.15     48.54 o
  -3   1   6      385.03      298.80      5.76 o
  -2   1   6       67.78       78.93      3.90 o
  -1   1   6      252.76      279.26      7.05 o
   0   1   6     2464.44     2363.41     25.46 o
   1   1   6     3405.65     2840.37     24.96 o
   2   1   6     1647.69     1639.07     15.15 o
   3   1   6    10295.01    10456.65     69.40 o
   4   1   6      652.65      715.32      8.00 o
   5   1   6        3.10       -2.45      4.30 o
   6   1   6      175.70      166.22      4.98 o
   7   1   6      170.71      145.57      5.01 o
   8   1   6      325.41      399.54      9.56 o
   9   1   6       10.92       29.43      4.81 o
  10   1   6       61.06       68.55      6.96 o
  11   1   6      472.11      500.58     14.51 o
  12   1   6       61.37       31.84      6.65 o
  13   1   6       73.24       53.50      7.05 o
  14   1   6       27.24        8.25      6.88 o
  15   1   6       12.12       10.47      9.27 o
 -16   2   6        0.26       13.90     11.54 o
 -15   2   6       51.10       33.19     12.40 o
 -14   2   6      629.45      550.92     15.83 o
 -13   2   6        5.98        8.83      7.27 o
 -12   2   6       79.33       54.12      6.20 o
 -11   2   6     1451.38     1608.04     18.71 o
 -10   2   6     1086.87     1010.73     12.72 o
  -9   2   6       70.81       80.73      5.15 o
  -8   2   6      689.73      615.68     15.74 o
  -7   2   6       12.20       15.40      3.04 o
  -6   2   6      205.96      191.40      5.64 o
  -5   2   6        2.55       -1.59      3.35 o
  -4   2   6        0.19       -3.05      3.05 o
  -3   2   6     1559.47     1519.59     13.40 o
  -2   2   6        0.06       -2.24      2.44 o
  -1   2   6     5752.38     5055.54     52.07 o
   0   2   6      596.88      676.77      9.49 o
   1   2   6       29.23        1.90      3.90 o
   2   2   6       54.56       82.88      3.98 o
   3   2   6      870.19      991.19     10.11 o
   4   2   6        1.00       -0.57      3.19 o
   5   2   6      741.80      689.09     11.06 o
   6   2   6      573.07      545.50      7.06 o
   7   2   6        0.54       -0.90      3.84 o
   8   2   6        2.10        1.18      3.81 o
   9   2   6        3.52       -4.20      4.20 o
  10   2   6        6.87        0.11      5.49 o
  11   2   6      216.47      189.55     10.41 o
  12   2   6      219.48      251.68      9.76 o
  13   2   6        0.76       -7.21      7.56 o
  14   2   6       86.56      112.52      9.75 o
  15   2   6       33.28       26.72      6.78 o
 -16   3   6        7.07       -3.99      8.36 o
 -15   3   6       10.43        2.51      8.21 o
 -14   3   6       11.73       23.97      8.75 o
 -13   3   6      212.00      224.54     11.48 o
 -12   3   6        3.70       -5.30      5.30 o
 -11   3   6       74.17       26.56      7.95 o
 -10   3   6      876.32      925.89     11.71 o
  -9   3   6      137.94      122.98      5.29 o
  -8   3   6       10.47       -3.49      3.49 o
  -7   3   6      679.67      608.39      9.32 o
  -6   3   6     8427.15     9009.64     62.08 o
  -5   3   6        1.70        0.64      3.32 o
  -4   3   6      402.64      345.31      6.36 o
  -3   3   6      843.32      925.68      9.63 o
  -2   3   6     3748.48     3625.78     33.69 o
  -1   3   6        0.32       -4.28      4.28 o
   0   3   6     1212.04     1100.33     15.41 o
   1   3   6      240.91      243.35      7.88 o
   2   3   6      372.67      462.62      8.65 o
   3   3   6       43.19       43.41      3.52 o
   4   3   6      822.40      931.80     10.09 o
   5   3   6        0.05        0.02      2.46 o
   6   3   6     1951.55     1767.95     14.66 o
   7   3   6       92.75       95.35      4.31 o
   8   3   6      585.84      609.37      8.79 o
   9   3   6        1.38        2.21      4.51 o
  10   3   6       30.39       18.47      7.35 o
  11   3   6       34.27       -2.00      6.43 o
  12   3   6        6.34        5.32      6.22 o
  13   3   6      190.29      138.76      8.55 o
  14   3   6        1.06       -3.18      6.73 o
  15   3   6       37.87       42.24      9.92 o
 -16   4   6        2.64       -8.52      8.52 o
 -15   4   6        3.58       -3.15      8.25 o
 -14   4   6       20.35       13.32     13.51 o
 -13   4   6        1.65       -6.39      7.93 o
 -12   4   6      166.74      167.79     10.07 o
 -11   4   6        4.31       -4.55      4.55 o
 -10   4   6       43.85       60.89      5.25 o
  -9   4   6      397.06      402.01     11.58 o
  -8   4   6      243.57      225.17      7.34 o
  -7   4   6     1175.00     1312.70     14.19 o
  -6   4   6      311.76      277.38      6.32 o
  -5   4   6       59.72       75.10      4.84 o
  -4   4   6      943.55      928.05     10.64 o
  -3   4   6       15.81       51.57      3.48 o
  -2   4   6      538.29      419.82      8.02 o
  -1   4   6        0.21       -4.37      4.37 o
   0   4   6      934.90      725.23     12.65 o
   1   4   6      438.69      399.84      7.02 o
   2   4   6     3899.80     3634.82     29.26 o
   3   4   6      555.61      615.61      8.71 o
   4   4   6      463.58      425.01      7.03 o
   5   4   6       12.18       23.11      3.01 o
   6   4   6      140.12      120.92      6.13 o
   7   4   6       25.46       13.88      3.88 o
   8   4   6        7.77        1.74      3.89 o
   9   4   6        3.79        0.23      3.86 o
  10   4   6      378.11      288.74     10.51 o
  11   4   6      101.43       92.25      7.77 o
  12   4   6       23.69       19.41      6.95 o
  13   4   6       45.27       47.80      7.05 o
  14   4   6       45.07       42.37      8.60 o
  15   4   6        5.97        7.28      6.99 o
 -16   5   6       28.99       30.35      9.23 o
 -15   5   6       34.47       18.29      8.76 o
 -14   5   6       69.45       61.97      9.27 o
 -13   5   6        1.34        0.06      5.97 o
 -12   5   6        5.90        4.71      6.33 o
 -11   5   6      341.27      360.20      8.68 o
 -10   5   6      176.60      201.93      7.95 o
  -9   5   6      166.87      196.97      5.97 o
  -8   5   6       32.43       23.16      4.22 o
  -7   5   6      259.70      252.41      6.65 o
  -6   5   6       87.58      159.08      5.65 o
  -5   5   6      325.17      315.20      6.75 o
  -4   5   6       12.01       47.23      3.86 o
  -3   5   6      519.10      611.05      8.98 o
  -2   5   6     2608.34     2506.84     23.68 o
  -1   5   6       21.76       28.40      5.08 o
   0   5   6       10.07        5.08      5.76 o
   1   5   6      598.80      623.74      9.48 o
   2   5   6     2080.30     2483.20     21.60 o
   3   5   6      518.51      663.55      9.23 o
   4   5   6        5.83        4.21      3.69 o
   5   5   6     2380.12     2406.61     23.21 o
   6   5   6       57.36       74.25      4.56 o
   7   5   6      228.07      231.01      5.98 o
   8   5   6      313.55      293.96      7.00 o
   9   5   6      111.68      125.59      5.77 o
  10   5   6       72.82       76.60      5.78 o
  11   5   6      112.65       84.87      8.05 o
  12   5   6        2.44       -6.74      6.74 o
  13   5   6      128.37      124.51      9.87 o
  14   5   6       87.72       68.38      8.62 o
 -15   6   6       13.30       10.41      8.85 o
 -14   6   6       38.65       33.99      9.06 o
 -13   6   6        3.72        7.83      6.42 o
 -12   6   6       50.41       61.97      6.04 o
 -11   6   6       89.08       70.54      5.90 o
 -10   6   6      167.52      193.56      7.21 o
  -9   6   6       59.73       88.16      5.39 o
  -8   6   6       99.54      111.52      5.72 o
  -7   6   6       25.81        9.47      4.53 o
  -6   6   6     3163.96     3282.34     26.73 o
  -5   6   6     1284.22     1248.78     13.55 o
  -4   6   6      711.40      742.62     10.12 o
  -3   6   6       51.65       54.75      3.96 o
  -2   6   6      391.72      297.44      6.65 o
  -1   6   6      777.82      749.99     14.80 o
   0   6   6     1062.81     1216.50     22.72 o
   1   6   6      239.55      240.22      6.11 o
   2   6   6     3641.39     4079.74     34.38 o
   3   6   6     1559.57     1561.50     15.72 o
   4   6   6      505.20      575.44      9.11 o
   5   6   6     3549.02     3660.22     30.63 o
   6   6   6      932.42      960.72     12.51 o
   7   6   6      249.04      219.93      6.03 o
   8   6   6      967.57      968.49     12.08 o
   9   6   6        7.17       -4.18      4.18 o
  10   6   6       80.56       58.18      5.79 o
  11   6   6        6.81       12.97      7.23 o
  12   6   6        4.23       -7.05      7.05 o
  13   6   6        9.91        5.31      7.44 o
  14   6   6       21.99       13.70      7.58 o
 -15   7   6        0.03      -10.80     10.80 o
 -14   7   6        0.11      -10.19     10.19 o
 -13   7   6        0.55       -6.45      6.45 o
 -12   7   6        0.60        5.52      5.78 o
 -11   7   6       26.20       10.55      5.88 o
 -10   7   6      135.07      141.46      7.38 o
  -9   7   6      208.18      211.36      7.07 o
  -8   7   6        1.39        9.19      3.63 o
  -7   7   6      741.88      767.09     10.93 o
  -6   7   6     2249.64     2305.54     21.17 o
  -5   7   6       99.29      135.27      5.30 o
  -4   7   6       86.34       86.87      4.86 o
  -3   7   6       94.35       57.19      4.27 o
  -2   7   6      299.29      266.77      7.94 o
  -1   7   6       15.94       42.30      7.69 o
   0   7   6     1753.16     1573.08     21.31 o
   1   7   6     1398.30     1426.12     17.22 o
   2   7   6       87.19       78.56      4.96 o
   3   7   6      242.92      230.33      6.42 o
   4   7   6     1119.79     1173.32     13.56 o
   5   7   6      337.10      368.66      8.55 o
   6   7   6        3.65        5.96      3.42 o
   7   7   6      259.28      282.37      7.18 o
   8   7   6        3.51        3.45      4.74 o
   9   7   6        0.00       -3.09      4.74 o
  10   7   6        5.38       -4.82      4.82 o
  11   7   6      470.48      464.87     11.57 o
  12   7   6       41.68       45.10      8.22 o
  13   7   6       25.71       22.92      8.09 o
  14   7   6        0.01        5.94      7.78 o
 -15   8   6        0.68        3.38     10.26 o
 -14   8   6       32.91       18.32      6.67 o
 -13   8   6      115.74      130.50      9.53 o
 -12   8   6      356.32      360.15     10.31 o
 -11   8   6       12.32        7.82      7.34 o
 -10   8   6      283.36      287.74      9.11 o
  -9   8   6      824.18      850.55     12.59 o
  -8   8   6      108.89       98.35      5.90 o
  -7   8   6      348.62      395.76      8.82 o
  -6   8   6      104.02      156.92      6.09 o
  -5   8   6     1002.95      951.30     14.69 o
  -4   8   6       91.69      130.74      5.59 o
  -3   8   6     1143.43     1071.05     14.29 o
  -2   8   6       95.67      110.46      6.29 o
  -1   8   6     1747.40     2086.55     29.12 o
   0   8   6      153.30      112.21      7.13 o
   1   8   6     1493.91     1575.55     18.77 o
   2   8   6     6850.89     7358.27     60.49 o
   3   8   6      446.35      421.82      8.81 o
   4   8   6       94.20       95.34      5.29 o
   5   8   6     2071.04     2192.78     22.09 o
   6   8   6     1901.65     2052.90     25.38 o
   7   8   6      470.32      520.81      9.82 o
   8   8   6       56.27       48.73      5.80 o
   9   8   6       89.38       83.95      5.86 o
  10   8   6        0.86        9.46      4.92 o
  11   8   6       23.47       37.40      6.28 o
  12   8   6       82.70       61.77      8.58 o
  13   8   6        0.59       -7.77      7.77 o
  14   8   6        8.74        8.36      8.14 o
 -15   9   6        6.85        3.15      8.96 o
 -14   9   6       30.60       25.03      7.91 o
 -13   9   6        5.28       -0.94      5.85 o
 -12   9   6        2.77       -2.33      6.29 o
 -11   9   6      292.49      259.75     11.67 o
 -10   9   6      159.68      120.57      8.83 o
  -9   9   6        2.78       20.06      6.24 o
  -8   9   6      293.67      313.73      8.32 o
  -7   9   6      535.74      547.06     11.61 o
  -6   9   6      273.15      271.61      7.47 o
  -5   9   6       10.35       11.29      4.49 o
  -4   9   6     2106.23     2204.69     23.37 o
  -3   9   6        0.89       -4.29      4.29 o
  -2   9   6      224.99      263.40      9.99 o
  -1   9   6      465.58      661.31     15.11 o
   0   9   6     1493.19     1602.46     22.60 o
   1   9   6       43.41       83.59      6.35 o
   2   9   6     3565.50     3447.46     33.87 o
   3   9   6      213.59      269.21      7.28 o
   4   9   6       16.20       38.34      4.78 o
   5   9   6       47.46       41.72      5.46 o
   6   9   6       19.62       26.15      5.44 o
   7   9   6       59.37       54.36      5.26 o
   8   9   6       48.75       46.71      6.13 o
   9   9   6       72.30       99.61      6.85 o
  10   9   6      555.68      640.58     12.43 o
  11   9   6      137.15      123.65      8.27 o
  12   9   6       46.24       46.73      7.31 o
  13   9   6        4.69       -7.85      7.85 o
  14   9   6        6.30       -1.97      8.19 o
 -15  10   6        8.12       -2.83      9.33 o
 -14  10   6       62.26       57.94      8.35 o
 -13  10   6        5.99        8.44      6.56 o
 -12  10   6        4.71        5.76      6.83 o
 -11  10   6      146.04      118.57      8.23 o
 -10  10   6      209.05      250.82     10.27 o
  -9  10   6      764.72      766.71     14.51 o
  -8  10   6     2175.86     2046.72     21.72 o
  -7  10   6      104.53       87.04      6.13 o
  -6  10   6      988.86      952.40     13.90 o
  -5  10   6      780.99      667.55     11.39 o
  -4  10   6       14.95        2.05      5.01 o
  -3  10   6     1672.50     1857.21     24.83 o
  -2  10   6     1579.37     1566.08     22.52 o
  -1  10   6      460.13      470.75     13.39 o
   0  10   6       25.11       -4.93      5.58 o
   1  10   6        4.19        8.98      5.47 o
   2  10   6      101.33       98.53      6.49 o
   3  10   6       55.42       81.36      6.08 o
   4  10   6       92.44       99.49      5.87 o
   5  10   6        9.18       -2.60      5.20 o
   6  10   6      175.69      250.37      7.94 o
   7  10   6        0.35        2.50      5.59 o
   8  10   6      115.32      122.60      7.79 o
   9  10   6        2.33       -1.82      5.86 o
  10  10   6       75.86       94.31      7.22 o
  11  10   6      249.96      314.75      9.20 o
  12  10   6        4.38        3.30      7.14 o
  13  10   6        8.38        3.23      8.47 o
  14  10   6        0.42        2.42      8.83 o
 -15  11   6       11.71       -0.78      7.64 o
 -14  11   6       41.52       51.11      8.82 o
 -13  11   6      119.19      111.58      9.90 o
 -12  11   6      188.61      174.82      9.33 o
 -11  11   6      159.98      131.00      8.45 o
 -10  11   6       56.26       68.48      7.42 o
  -9  11   6     1293.56     1258.73     18.80 o
  -8  11   6       38.33       53.51      6.38 o
  -7  11   6      204.46      265.02      8.22 o
  -6  11   6       51.83       68.13      6.21 o
  -5  11   6     1262.07     1163.29     16.53 o
  -4  11   6      395.63      387.27      9.92 o
  -3  11   6      215.78      279.92      8.64 o
  -2  11   6      615.07      627.86     14.20 o
  -1  11   6       37.92       28.42      7.31 o
   0  11   6      316.76      311.79     10.46 o
   1  11   6      928.61      919.01     17.29 o
   2  11   6        0.00       -3.53      5.22 o
   3  11   6      109.13      165.29      7.33 o
   4  11   6      279.79      305.85      9.05 o
   5  11   6      332.12      314.09      8.91 o
   6  11   6     1500.44     1482.67     18.36 o
   7  11   6        0.10       -2.59      6.03 o
   8  11   6        0.09       -6.12      6.41 o
   9  11   6      169.65      135.63      7.90 o
  10  11   6        2.43        0.19      6.35 o
  11  11   6        2.36        5.23      6.53 o
  12  11   6        7.02        6.39      7.54 o
  13  11   6        2.27       -1.80      8.62 o
 -14  12   6       27.97       40.14      8.96 o
 -13  12   6        1.29        0.37      7.26 o
 -12  12   6      227.88      247.49     10.58 o
 -11  12   6        2.66       10.20      7.13 o
 -10  12   6        3.90       13.36      7.08 o
  -9  12   6      251.10      288.89     10.24 o
  -8  12   6      344.29      248.38      9.82 o
  -7  12   6      183.04      199.41      7.91 o
  -6  12   6       15.93       -4.09      5.49 o
  -5  12   6       27.49       18.94      6.14 o
  -4  12   6      918.94      954.78     17.59 o
  -3  12   6        2.31        4.21      5.50 o
  -2  12   6      156.98      164.94      9.19 o
  -1  12   6      586.18      660.39     16.61 o
   0  12   6     1632.52     1718.20     25.35 o
   1  12   6       48.28       33.31      6.45 o
   2  12   6      195.08      244.86     10.90 o
   3  12   6      355.27      346.41     10.95 o
   4  12   6      297.10      282.97      9.12 o
   5  12   6       37.89       16.54      6.11 o
   6  12   6      294.75      304.96      9.31 o
   7  12   6       22.57       19.86      6.72 o
   8  12   6        2.33       -1.20      6.59 o
   9  12   6       51.25       62.69      7.78 o
  10  12   6       45.78       22.38      7.17 o
  11  12   6       63.78       41.51      7.42 o
  12  12   6       41.41       27.85     11.17 o
  13  12   6        0.20       -1.03      7.80 o
 -14  13   6        3.17        0.52      7.24 o
 -13  13   6       81.95      100.13      8.86 o
 -12  13   6       31.19       68.63      8.31 o
 -11  13   6      530.19      618.46     14.68 o
 -10  13   6      826.98      899.87     19.27 o
  -9  13   6       76.57      100.32      8.16 o
  -8  13   6       13.25       16.52      6.47 o
  -7  13   6     1607.87     1606.03     20.17 o
  -6  13   6     1330.02     1192.54     17.97 o
  -5  13   6       14.15       11.17      6.33 o
  -4  13   6      102.97      100.98      7.23 o
  -3  13   6        1.74        7.27      6.50 o
  -2  13   6        7.11       11.60      6.86 o
  -1  13   6       11.68       13.17      8.88 o
   0  13   6      146.95       80.01      8.74 o
   1  13   6       54.57       45.19      7.09 o
   2  13   6      643.21      571.10     12.96 o
   3  13   6       46.08       62.35      7.16 o
   4  13   6     1286.96     1273.47     18.38 o
   5  13   6        6.56       -0.21      6.45 o
   6  13   6      377.54      393.43     10.53 o
   7  13   6      559.74      640.34     14.11 o
   8  13   6       67.05       57.95      7.94 o
   9  13   6      181.01      196.98      9.72 o
  10  13   6      162.00      169.04      9.20 o
  11  13   6      183.90      193.58      9.81 o
  12  13   6       44.17       82.51      7.72 o
  13  13   6       85.30       92.32      9.54 o
 -14  14   6       51.56       32.52      8.30 o
 -13  14   6        4.12        0.54      7.86 o
 -12  14   6       55.59       52.97      8.27 o
 -11  14   6       66.26       75.11      8.61 o
 -10  14   6       83.17       53.18      8.26 o
  -9  14   6       65.72      101.59      8.85 o
  -8  14   6       91.71      102.63      7.92 o
  -7  14   6        3.61        9.93      6.57 o
  -6  14   6      421.10      413.86     11.52 o
  -5  14   6      748.57      783.25     15.06 o
  -4  14   6      553.58      566.86     13.18 o
  -3  14   6      662.72      744.18     16.14 o
  -2  14   6      236.36      255.92     12.11 o
  -1  14   6     1469.88     1526.85     32.79 o
   0  14   6      390.69      403.76     13.05 o
   1  14   6      537.22      537.38     13.98 o
   2  14   6      154.89      195.96      9.04 o
   3  14   6       32.04       30.40      7.24 o
   4  14   6     1033.26      924.93     22.68 o
   5  14   6     1273.32     1245.45     19.00 o
   6  14   6        0.04       -6.21      6.75 o
   7  14   6       11.96        2.69      8.60 o
   8  14   6      451.99      480.24     13.19 o
   9  14   6       62.85       39.07      8.13 o
  10  14   6       40.57       42.78      8.19 o
  11  14   6       26.24       51.36      8.31 o
  12  14   6        0.79        1.13      7.44 o
  13  14   6        4.63        7.91      8.97 o
 -13  15   6       10.79        7.03      8.37 o
 -12  15   6       84.46       77.56      8.83 o
 -11  15   6       55.82       95.08      9.02 o
 -10  15   6        5.78        3.40      7.68 o
  -9  15   6       33.67       72.06      9.59 o
  -8  15   6       37.02       36.39      7.49 o
  -7  15   6      696.32      750.49     14.71 o
  -6  15   6       19.49       18.34      7.58 o
  -5  15   6       38.01       62.85      7.84 o
  -4  15   6       31.13       41.52      7.17 o
  -3  15   6      605.64      589.98     15.33 o
  -2  15   6      117.68      149.62     10.59 o
  -1  15   6      182.00      166.31     16.85 o
   0  15   6      576.67      565.09     15.96 o
   1  15   6     1671.25     1646.84     24.28 o
   2  15   6        3.73        3.82      6.87 o
   3  15   6      202.56      228.46     10.16 o
   4  15   6      437.96      501.57     13.17 o
   5  15   6      138.86      151.78      9.41 o
   6  15   6      214.40      198.93      9.39 o
   7  15   6       33.11       37.80      8.23 o
   8  15   6       47.00       67.26      8.84 o
   9  15   6      276.40      324.21     12.14 o
  10  15   6        8.69       -1.69      8.24 o
  11  15   6      115.60      133.08      9.69 o
  12  15   6       12.75        9.02      8.07 o
 -13  16   6        0.12       -8.40      8.40 o
 -12  16   6       10.25        1.48      8.03 o
 -11  16   6       74.26      109.39      9.55 o
 -10  16   6      103.24      100.66      9.19 o
  -9  16   6        3.01       -2.25      7.65 o
  -8  16   6       34.26       28.70      7.65 o
  -7  16   6       54.83       89.29      8.60 o
  -6  16   6      216.31      198.76     10.10 o
  -5  16   6        5.20        3.01      8.33 o
  -4  16   6     1292.68     1268.77     22.02 o
  -3  16   6      175.96      173.41     10.63 o
  -2  16   6        2.64       -8.24      8.24 o
  -1  16   6     2080.37     2001.17     33.34 o
   0  16   6        1.77        3.21      9.50 o
   1  16   6      217.93      195.41     10.51 o
   2  16   6      657.18      651.54     16.50 o
   3  16   6      601.77      522.23     13.99 o
   4  16   6      605.42      649.41     15.34 o
   5  16   6      383.09      312.79     11.61 o
   6  16   6        8.31       -6.39      7.53 o
   7  16   6        0.67       21.79      8.37 o
   8  16   6      821.13      917.51     19.04 o
   9  16   6       23.90       33.65      8.97 o
  10  16   6        1.74        9.23      8.48 o
  11  16   6       40.07       31.14      8.87 o
  12  16   6        0.45       -3.43      8.22 o
 -13  17   6        8.72       -7.82      9.63 o
 -12  17   6        0.17       -5.40      9.20 o
 -11  17   6        9.24       -8.80      8.80 o
 -10  17   6       26.46       53.04      9.55 o
  -9  17   6       26.35        4.33      8.88 o
  -8  17   6       18.11       16.88      8.88 o
  -7  17   6       50.58       81.24      9.74 o
  -6  17   6        5.12       17.16      8.55 o
  -5  17   6      730.52      705.77     17.12 o
  -4  17   6     1630.45     1599.82     33.73 o
  -3  17   6       12.25       29.23     10.74 o
  -2  17   6      222.95      237.84     13.88 o
  -1  17   6      467.82      534.52     20.75 o
   0  17   6      579.91      545.45     21.02 o
   1  17   6       37.82       28.73     10.41 o
   2  17   6      112.29      104.50     11.14 o
   3  17   6      281.59      264.35     12.38 o
   4  17   6      240.00      314.23     14.15 o
   5  17   6        0.03        3.76      8.48 o
   6  17   6        2.81       -7.94      8.93 o
   7  17   6        9.50       -1.25      8.55 o
   8  17   6      251.76      253.35     12.05 o
   9  17   6      145.29      153.28     11.20 o
  10  17   6       88.43       64.40      9.66 o
  11  17   6       71.92       87.43      9.73 o
  12  17   6       36.72       37.26      9.16 o
 -12  18   6        1.42       -5.73     10.30 o
 -11  18   6       37.34       46.90      9.83 o
 -10  18   6      191.89      232.92     16.08 o
  -9  18   6       26.09       39.36      9.75 o
  -8  18   6        2.68       -9.21      9.21 o
  -7  18   6      333.71      358.96     14.52 o
  -6  18   6      361.52      355.49     14.29 o
  -5  18   6        7.25        8.46     10.31 o
  -4  18   6      477.72      478.53     18.22 o
  -3  18   6       74.77       64.74     12.32 o
  -2  18   6       28.94       67.66     13.43 o
  -1  18   6      630.80      601.00     22.68 o
   0  18   6       80.71       82.83     19.66 o
   1  18   6        4.14       17.90     12.53 o
   2  18   6      573.54      576.38     19.63 o
   3  18   6     1148.64     1269.79     35.22 o
   4  18   6       46.49       27.79     10.34 o
   5  18   6      776.45      831.07     18.79 o
   6  18   6      104.61       95.66     12.40 o
   7  18   6        3.76       -8.75      9.42 o
   8  18   6      133.01      125.10     12.75 o
   9  18   6        2.34       -9.29      9.29 o
  10  18   6        8.37       -3.49      9.86 o
  11  18   6        0.18       -4.21      9.73 o
 -12  19   6        8.44        5.45     10.29 o
 -11  19   6       10.68       15.85     11.46 o
 -10  19   6        1.55       -5.87     10.05 o
  -9  19   6       92.94      118.80     14.34 o
  -8  19   6       78.99      109.13     13.85 o
  -7  19   6      136.84       93.27     13.82 o
  -6  19   6      506.56      581.33     19.03 o
  -5  19   6      128.42      118.46     12.49 o
  -4  19   6       23.59       10.44     13.75 o
  -3  19   6        3.25       -0.46     12.94 o
  -2  19   6      426.05      443.59     20.76 o
  -1  19   6       55.85       49.88     13.61 o
   0  19   6      260.33      283.22     17.76 o
   1  19   6       34.85       35.17     13.55 o
   2  19   6      398.43      407.72     19.58 o
   3  19   6       42.45       30.36     14.17 o
   4  19   6      116.49      111.90     13.11 o
   5  19   6      482.23      416.70     15.50 o
   6  19   6        2.01      -10.50     10.50 o
   7  19   6       20.59        4.61     10.63 o
   8  19   6      151.62      182.42     13.26 o
   9  19   6        1.87       11.85     10.32 o
  10  19   6        9.39       17.82     10.54 o
  11  19   6      288.33      288.66     14.85 o
 -11  20   6       74.60       98.28     13.25 o
 -10  20   6        0.68       -2.99     11.32 o
  -9  20   6       13.85        0.23     11.17 o
  -8  20   6      228.46      246.70     18.54 o
  -7  20   6      108.83       79.11     13.66 o
  -6  20   6        2.55       -3.97     11.48 o
  -5  20   6       11.35       14.45     12.47 o
  -4  20   6     1110.80     1107.93     30.92 o
  -3  20   6      160.68      162.97     16.06 o
  -2  20   6      166.78      143.22     15.58 o
  -1  20   6        0.50      -12.33     12.33 o
   0  20   6       39.01       30.81     13.64 o
   1  20   6       33.98       16.80     18.63 o
   2  20   6      110.00       79.40     17.29 o
   3  20   6      106.03       72.03     14.68 o
   4  20   6       14.14        4.51     11.41 o
   5  20   6        8.93       -9.30     10.79 o
   6  20   6      155.40      184.47     19.11 o
   7  20   6        4.69      -11.55     12.79 o
   8  20   6      206.91      173.24     19.47 o
   9  20   6       88.87       99.59     13.71 o
  10  20   6        1.38      -14.06     16.76 o
 -11  21   6        7.24       12.29     13.34 o
 -10  21   6        0.61       -0.77     12.76 o
  -9  21   6       10.60        8.30     11.90 o
  -8  21   6        0.07       -5.02     13.57 o
  -7  21   6      363.27      351.33     31.37 o
  -6  21   6        8.00       -6.27     16.47 o
  -5  21   6       14.71       12.78     15.04 o
  -4  21   6       78.65       81.89     14.75 o
  -3  21   6       38.99       25.64     14.48 o
  -2  21   6       64.54       66.10     14.43 o
  -1  21   6        0.70       -2.89     12.57 o
   0  21   6        3.52      -12.56     12.56 o
   1  21   6      227.88      209.25     16.97 o
   2  21   6        0.32       11.28     13.48 o
   3  21   6      212.87      251.54     17.98 o
   4  21   6      455.27      427.06     21.12 o
   5  21   6      102.62      110.17     18.25 o
   6  21   6       83.54       72.97     16.51 o
   7  21   6       16.02       24.65     15.63 o
   8  21   6        0.59        7.64     13.37 o
   9  21   6        6.39       20.19     13.67 o
 -10  22   6       20.57       15.18     13.61 o
  -9  22   6       65.12       39.17     19.68 o
  -8  22   6        0.03      -18.51     18.51 o
  -7  22   6       13.87      -14.54     14.54 o
  -6  22   6       16.54      -12.80     12.80 o
  -5  22   6       39.84       44.30     19.27 o
  -4  22   6       85.52       92.32     16.08 o
  -3  22   6        7.31       -7.12     13.96 o
  -2  22   6      114.12       88.16     16.30 o
  -1  22   6      153.15      161.55     17.39 o
   0  22   6        5.04      -13.43     13.43 o
   1  22   6       69.99       35.66     14.29 o
   2  22   6       24.95        7.03     13.45 o
   3  22   6       93.85      118.49     16.48 o
   4  22   6        6.02       -7.43     13.38 o
   5  22   6        0.58       17.04     16.11 o
   6  22   6       14.28       -4.46     18.94 o
   7  22   6        5.65       11.01     14.08 o
   8  22   6        1.15        0.77     14.28 o
   9  22   6       29.73       -4.10     14.26 o
  -9  23   6       81.15       74.01     26.72 o
  -8  23   6       18.50      -19.11     19.11 o
  -7  23   6       53.47       40.68     16.23 o
  -6  23   6       74.21       15.38     16.07 o
  -5  23   6        0.23      -15.47     15.47 o
  -4  23   6       72.11       90.61     16.37 o
  -3  23   6        2.46       -0.20     14.14 o
  -2  23   6       38.21       33.14     17.19 o
  -1  23   6      118.01      102.53     16.32 o
   0  23   6       36.19        9.22     14.18 o
   1  23   6       37.31       66.06     15.16 o
   2  23   6       43.82       30.69     14.66 o
   3  23   6        9.07       -9.03     13.74 o
   4  23   6        0.06      -14.04     14.04 o
   5  23   6        0.15       -7.63     16.49 o
   6  23   6       18.97        5.13     20.16 o
   7  23   6      129.16      113.42     21.91 o
   8  23   6       19.48       -1.84     17.47 o
  -8  24   6        1.22       22.86     21.50 o
  -7  24   6        0.29       46.74     22.93 o
  -6  24   6       39.56        1.58     16.12 o
  -5  24   6       33.98       21.41     15.77 o
  -4  24   6       13.19       -4.84     13.87 o
  -3  24   6        3.22        7.35     14.42 o
  -2  24   6        4.12        3.18     14.00 o
  -1  24   6        4.09        8.12     14.41 o
   0  24   6       42.79       46.84     15.84 o
   1  24   6       16.17        8.98     14.75 o
   2  24   6        4.78       22.50     15.03 o
   3  24   6       63.45       28.54     15.24 o
   4  24   6       57.52       45.14     15.73 o
   5  24   6       30.20       32.79     17.82 o
   6  24   6       28.32       66.34     54.65 o
   7  24   6        0.60      -19.06     19.06 o
  -7  25   6       21.14       15.07     23.08 o
  -6  25   6       31.81        3.59     26.54 o
  -5  25   6       23.67       -6.97     19.31 o
  -4  25   6       45.31       75.90     17.00 o
  -3  25   6       20.85       23.44     15.70 o
  -2  25   6       33.16       26.86     21.92 o
  -1  25   6        6.61       10.60     15.45 o
   0  25   6        0.37        9.20     15.10 o
   1  25   6        0.01        5.66     15.33 o
   2  25   6      141.40       85.32     17.42 o
   3  25   6       25.78       12.80     15.33 o
   4  25   6       44.07       53.98     24.91 o
   5  25   6        2.27       -0.59     25.69 o
   6  25   6        4.94       33.29     22.97 o
  -6  26   6       14.83       45.11     20.39 o
  -5  26   6       45.59       46.20     24.25 o
  -4  26   6       22.53       33.51     17.04 o
  -3  26   6       44.82       52.95     17.04 o
  -2  26   6       10.70        7.81     16.16 o
  -1  26   6       29.08       32.87     16.34 o
   0  26   6        5.62       34.50     16.96 o
   1  26   6       86.68       69.37     17.53 o
   2  26   6       28.09       45.04     16.83 o
   3  26   6        8.49      -15.38     15.38 o
   4  26   6       46.21       43.06     19.95 o
   5  26   6        9.70       -0.27     26.78 o
  -4  27   6       23.06       23.52     17.23 o
  -3  27   6        0.02        4.74     17.00 o
  -2  27   6       19.54        4.03     16.80 o
  -1  27   6       13.96       22.37     16.68 o
   0  27   6        1.12      -15.97     15.97 o
   1  27   6        4.24      -13.38     18.41 o
   2  27   6       29.79       -0.78     16.29 o
   3  27   6        0.00      -15.89     15.89 o
  -1  28   6        0.42      -17.35     17.35 o
   0  28   6       25.47       31.60     18.06 o
 -16   1   7        0.13       11.27     10.23 o
 -15   1   7       63.61       63.15      9.74 o
 -14   1   7      214.02      246.27     11.11 o
 -13   1   7       99.00       75.40      9.29 o
 -12   1   7      114.76      134.81      7.30 o
 -11   1   7     1019.00     1017.02     17.84 o
 -10   1   7      153.93      187.68      6.73 o
  -9   1   7      812.86      817.53     10.71 o
  -8   1   7      436.54      485.47      9.29 o
  -7   1   7      511.96      671.17     10.14 o
  -6   1   7       24.75       33.53      3.92 o
  -5   1   7     3196.23     3418.41     25.68 o
  -4   1   7      418.89      472.65     10.53 o
  -3   1   7        3.78        4.49      2.86 o
  -2   1   7      227.88      204.04      6.13 o
  -1   1   7      385.36      484.54     10.86 o
   0   1   7     1643.41     1430.30     18.14 o
   1   1   7     6902.45     7275.30     57.92 o
   2   1   7     3519.51     3524.43     27.17 o
   3   1   7      605.25      820.14      9.88 o
   4   1   7      288.30      249.00      5.38 o
   5   1   7       10.33        6.61      3.55 o
   6   1   7      210.13      175.11      5.11 o
   7   1   7      558.49      538.79      8.64 o
   8   1   7      156.47      145.13      5.41 o
   9   1   7      175.86      236.36      6.11 o
  10   1   7      327.65      291.59      9.82 o
  11   1   7      383.66      438.30     12.03 o
  12   1   7      243.28      217.81      9.44 o
  13   1   7       62.20       69.12      8.14 o
  14   1   7      109.30       91.10      9.14 o
 -16   2   7       12.24        4.74      9.15 o
 -15   2   7      128.37      104.51     10.38 o
 -14   2   7      263.33      259.59     12.22 o
 -13   2   7       25.84       36.11      6.21 o
 -12   2   7       34.06       23.10      5.78 o
 -11   2   7       21.93       10.19      6.89 o
 -10   2   7      140.64      118.26      6.98 o
  -9   2   7        9.30        8.67      4.41 o
  -8   2   7      241.55      225.70      6.64 o
  -7   2   7     1566.15     1757.22     17.31 o
  -6   2   7      271.67      240.81      7.14 o
  -5   2   7      846.47     1086.56     12.31 o
  -4   2   7       10.42       19.11      3.98 o
  -3   2   7      141.49      138.44      4.21 o
  -2   2   7       45.87       52.78      3.69 o
  -1   2   7     4308.65     4593.11     53.44 o
   0   2   7        2.59       13.49      4.61 o
   1   2   7      991.57     1152.87     12.56 o
   2   2   7      913.56      607.18      8.98 o
   3   2   7      216.09      194.21      4.95 o
   4   2   7        0.00       -0.44      3.35 o
   5   2   7      919.60      997.33     10.32 o
   6   2   7      419.17      436.06      8.42 o
   7   2   7      801.70      835.36      9.81 o
   8   2   7      527.57      526.42     11.29 o
   9   2   7        1.42        2.35      4.00 o
  10   2   7       42.51       47.88      5.77 o
  11   2   7        4.12       -7.37      7.37 o
  12   2   7        0.98       -6.57      6.57 o
  13   2   7      335.82      344.59     11.72 o
  14   2   7       14.53        3.98     11.21 o
 -16   3   7        2.01       -8.98      9.02 o
 -15   3   7       72.29       98.81     10.26 o
 -14   3   7      176.67      186.99     11.44 o
 -13   3   7        6.90       14.71      6.66 o
 -12   3   7        1.44       -3.09      5.89 o
 -11   3   7       17.37        2.86      5.57 o
 -10   3   7        0.00       -5.15      5.15 o
  -9   3   7       63.67       62.38      5.74 o
  -8   3   7      347.17      338.32      8.78 o
  -7   3   7      574.52      515.83      9.14 o
  -6   3   7       38.61       50.46      4.39 o
  -5   3   7     1381.85     1427.35     14.03 o
  -4   3   7       18.60       33.54      3.58 o
  -3   3   7     1059.53     1143.79     11.90 o
  -2   3   7       39.99       47.71      3.71 o
  -1   3   7     7696.36     7105.94     78.02 o
   0   3   7     3955.29     4013.49     40.74 o
   1   3   7     1287.95     1159.32     12.03 o
   2   3   7      962.31      899.96     10.15 o
   3   3   7     1063.42     1162.78     11.94 o
   4   3   7       37.35       24.97      3.78 o
   5   3   7     1632.40     1323.82     13.37 o
   6   3   7      390.83      423.64      7.54 o
   7   3   7      729.84      654.54      8.91 o
   8   3   7       13.94       -3.73      4.30 o
   9   3   7       37.89       40.84      4.58 o
  10   3   7      872.91      984.47     12.79 o
  11   3   7       82.12       93.18      8.47 o
  12   3   7       86.49       68.41      8.11 o
  13   3   7       86.97      126.72      9.17 o
  14   3   7       25.39       14.80     14.12 o
 -16   4   7      109.43      122.19     11.19 o
 -15   4   7        1.06       -2.28      8.73 o
 -14   4   7      297.86      321.77     13.22 o
 -13   4   7       29.16       51.57      7.31 o
 -12   4   7       53.18       50.40      6.73 o
 -11   4   7      536.68      537.93     13.83 o
 -10   4   7        3.40       -2.38      5.48 o
  -9   4   7      119.06      129.50      6.06 o
  -8   4   7        8.27       12.19      4.11 o
  -7   4   7       89.37       63.80      5.31 o
  -6   4   7      646.74      689.12     10.23 o
  -5   4   7        9.96        2.99      3.89 o
  -4   4   7     5748.67     6067.38     47.39 o
  -3   4   7       80.17       80.80      4.97 o
  -2   4   7     3008.96     3378.04     37.59 o
  -1   4   7    15140.87    15972.00    165.83 o
   0   4   7     4522.77     4731.80     45.95 o
   1   4   7      350.33      376.13      7.64 o
   2   4   7    16003.27    15919.56    116.49 o
   3   4   7     1388.88     1658.26     15.92 o
   4   4   7      300.47      325.41      7.04 o
   5   4   7       91.68       96.86      4.76 o
   6   4   7       12.28        8.24      3.44 o
   7   4   7       10.95        1.65      3.95 o
   8   4   7       12.03       23.42      4.39 o
   9   4   7      166.47      201.82      6.34 o
  10   4   7        0.27        0.46      5.33 o
  11   4   7      289.48      263.61     15.90 o
  12   4   7      172.82      148.13      8.81 o
  13   4   7      160.27      155.57      9.86 o
  14   4   7       99.45      128.83     10.86 o
 -15   5   7        1.02        1.69     11.49 o
 -14   5   7       51.93       74.34     10.83 o
 -13   5   7        5.89        0.24      6.94 o
 -12   5   7      115.36      114.27      7.63 o
 -11   5   7       27.13       23.39      6.43 o
 -10   5   7      310.71      335.26      9.36 o
  -9   5   7      211.17      166.82      8.71 o
  -8   5   7       27.50       39.88      5.10 o
  -7   5   7      332.63      350.45      8.02 o
  -6   5   7       85.15      115.44      5.53 o
  -5   5   7     1326.73     1406.61     14.80 o
  -4   5   7     1217.36     1348.43     13.99 o
  -3   5   7       39.46       22.59      4.04 o
  -2   5   7     4249.70     4136.95     42.16 o
  -1   5   7      909.33      860.26     16.81 o
   0   5   7     1734.07     1435.39     20.24 o
   1   5   7     5216.77     5551.94     49.56 o
   2   5   7     2902.68     3357.97     28.25 o
   3   5   7      260.22      224.35      6.05 o
   4   5   7     3002.97     3020.31     26.28 o
   5   5   7      412.73      417.33      8.17 o
   6   5   7      864.66      804.35     11.44 o
   7   5   7      335.95      381.02      8.33 o
   8   5   7       46.70       31.51      4.88 o
   9   5   7       29.81       47.75      5.01 o
  10   5   7       40.98       60.97      6.90 o
  11   5   7      145.75      102.62     12.09 o
  12   5   7        0.09       -7.34      7.34 o
  13   5   7       40.78       32.90      8.01 o
  14   5   7        0.45        0.66      7.68 o
 -15   6   7       26.67       38.29      9.51 o
 -14   6   7        7.65       -4.36      6.57 o
 -13   6   7        3.47       -1.79      5.73 o
 -12   6   7      346.16      348.35     10.34 o
 -11   6   7       40.34       31.12      7.25 o
 -10   6   7      175.14      128.13      7.43 o
  -9   6   7      128.41      115.98      6.69 o
  -8   6   7       32.70       51.77      5.32 o
  -7   6   7      314.58      417.06     10.01 o
  -6   6   7      189.76      169.87      6.16 o
  -5   6   7       29.35       56.68      4.58 o
  -4   6   7      627.10      675.79      9.92 o
  -3   6   7     1132.07     1143.32     13.45 o
  -2   6   7     1605.58     1698.93     21.21 o
  -1   6   7     1711.65     1557.48     23.79 o
   0   6   7     3989.98     3992.87     44.06 o
   1   6   7     7904.65     8339.60     67.64 o
   2   6   7     4777.40     5076.30     40.30 o
   3   6   7      329.97      439.94      8.28 o
   4   6   7      771.47      800.46     11.20 o
   5   6   7      218.92      249.70      7.07 o
   6   6   7       14.86       14.81      3.89 o
   7   6   7     1668.58     1586.58     15.91 o
   8   6   7       18.49        6.14      4.75 o
   9   6   7       97.52      117.22      6.18 o
  10   6   7       55.77       62.38      5.34 o
  11   6   7        3.24        1.03      6.32 o
  12   6   7       33.40       19.47      7.97 o
  13   6   7        0.56       -0.57      7.98 o
  14   6   7       32.62       19.18      7.73 o
 -15   7   7        0.29       -9.95      9.95 o
 -14   7   7       35.98       40.87      7.90 o
 -13   7   7        3.96       -0.21      6.22 o
 -12   7   7      333.47      304.14      9.63 o
 -11   7   7      417.78      372.24     10.39 o
 -10   7   7        0.01       -6.01      6.01 o
  -9   7   7       18.22        2.65      5.60 o
  -8   7   7      423.25      398.69      9.19 o
  -7   7   7      257.97      317.11      7.61 o
  -6   7   7      614.06      472.19      9.21 o
  -5   7   7       42.28       44.44      4.61 o
  -4   7   7       22.53       22.00      4.29 o
  -3   7   7      332.36      319.57      7.29 o
  -2   7   7      613.44      610.92     11.20 o
  -1   7   7     1348.22     1365.49     22.21 o
   0   7   7     3242.87     3218.69     33.90 o
   1   7   7     3053.67     3013.98     28.33 o
   2   7   7      220.71      185.44      6.25 o
   3   7   7      155.19      163.25      5.66 o
   4   7   7        4.54       29.75      4.44 o
   5   7   7        3.23       -1.14      4.74 o
   6   7   7     1256.55     1283.49     15.88 o
   7   7   7      203.22      168.98      6.73 o
   8   7   7       55.42       45.44      5.65 o
   9   7   7       35.70       11.66      5.49 o
  10   7   7       27.02       15.72      4.92 o
  11   7   7        6.97        6.76      7.08 o
  12   7   7       66.50       60.23      8.67 o
  13   7   7        0.94       -6.68      9.65 o
  14   7   7       14.46        5.19      8.93 o
 -15   8   7       10.10       17.03      9.69 o
 -14   8   7       15.85       19.83      7.57 o
 -13   8   7       17.15       35.76      7.41 o
 -12   8   7       18.60       26.13      6.92 o
 -11   8   7       98.32       66.49      7.13 o
 -10   8   7       46.25       45.27      6.80 o
  -9   8   7       38.91       44.74      6.31 o
  -8   8   7       55.42       45.77      5.54 o
  -7   8   7      115.96       83.95      5.85 o
  -6   8   7       85.63       95.44      5.75 o
  -5   8   7      275.97      278.91      7.66 o
  -4   8   7       35.98       49.37      4.83 o
  -3   8   7      161.21      141.46      5.53 o
  -2   8   7      436.80      475.78     13.84 o
  -1   8   7     1893.91     1993.36     26.23 o
   0   8   7     1900.88     1738.30     24.03 o
   1   8   7      613.01      655.31     10.83 o
   2   8   7       17.67       24.67      4.68 o
   3   8   7      325.51      408.68      8.54 o
   4   8   7       74.81       74.26      5.97 o
   5   8   7        4.82        1.06      4.99 o
   6   8   7      135.16      120.82      6.55 o
   7   8   7      220.32      257.85      8.07 o
   8   8   7       83.27       67.14      6.71 o
   9   8   7        4.13        1.74      5.75 o
  10   8   7       66.72       29.26      7.67 o
  11   8   7       37.84       21.55      6.41 o
  12   8   7        5.41       -5.64      6.40 o
  13   8   7        9.88       -3.67      8.20 o
  14   8   7       42.06       30.99      9.20 o
 -15   9   7       11.86       14.74     10.30 o
 -14   9   7        0.07       -0.32      7.63 o
 -13   9   7        1.69       -5.32      7.55 o
 -12   9   7      229.32      239.94      9.73 o
 -11   9   7       56.16       32.16      6.95 o
 -10   9   7       20.48       -0.35      6.93 o
  -9   9   7        1.97        6.88      6.22 o
  -8   9   7      166.11      183.10      7.46 o
  -7   9   7      192.15      171.87      6.93 o
  -6   9   7      374.80      377.37      8.93 o
  -5   9   7       69.74       93.13      7.12 o
  -4   9   7      613.19      676.19     11.16 o
  -3   9   7      416.84      448.65     10.16 o
  -2   9   7      336.75      435.55     12.19 o
  -1   9   7        0.22        0.53      5.75 o
   0   9   7      327.90      393.89     11.61 o
   1   9   7        3.40        6.21      5.06 o
   2   9   7      205.98      176.96      6.71 o
   3   9   7     1250.44     1188.15     15.17 o
   4   9   7      331.87      282.04      8.82 o
   5   9   7      282.09      259.95      8.12 o
   6   9   7        0.28       -1.09      5.32 o
   7   9   7       62.42       50.08      7.31 o
   8   9   7        1.51       -2.31      6.36 o
   9   9   7       77.57       48.42      6.63 o
  10   9   7      211.96      188.74      8.31 o
  11   9   7       11.88        9.46      7.26 o
  12   9   7       19.56       10.37      7.25 o
  13   9   7        3.08        1.87      8.63 o
  14   9   7       11.02       22.15     11.50 o
 -15  10   7       26.37       16.20      8.19 o
 -14  10   7        0.31       -7.60      7.96 o
 -13  10   7        4.29       -4.58      6.86 o
 -12  10   7      102.19      135.68     10.92 o
 -11  10   7      156.44      149.85      8.92 o
 -10  10   7      310.98      283.54     10.81 o
  -9  10   7      162.17      177.65      8.84 o
  -8  10   7        0.12       -1.74      5.55 o
  -7  10   7       76.65       89.95      6.46 o
  -6  10   7      100.20      137.67      6.93 o
  -5  10   7       71.90       62.94      7.99 o
  -4  10   7      309.31      379.39     10.99 o
  -3  10   7      420.33      481.95     12.39 o
  -2  10   7      236.25      280.44     10.24 o
  -1  10   7      282.93      269.68      9.97 o
   0  10   7      639.95      725.85     15.25 o
   1  10   7     4154.11     3920.58     41.32 o
   2  10   7      294.12      330.57      9.30 o
   3  10   7     1274.77     1085.78     14.84 o
   4  10   7       41.82       53.72      5.61 o
   5  10   7      319.99      299.11      8.89 o
   6  10   7        1.30       -5.70      5.70 o
   7  10   7      128.01      149.11      8.80 o
   8  10   7       74.31       50.46      8.69 o
   9  10   7        3.10       -1.72      6.14 o
  10  10   7       26.46       27.06      6.78 o
  11  10   7       28.79       16.66      6.61 o
  12  10   7       23.06       32.91      7.86 o
  13  10   7       44.77       34.26      9.57 o
 -14  11   7        6.45        8.88      7.11 o
 -13  11   7      148.13      188.46     11.09 o
 -12  11   7      305.77      276.89     10.80 o
 -11  11   7       84.35      121.13      9.26 o
 -10  11   7       98.97      127.41      8.39 o
  -9  11   7     1428.20     1568.07     21.49 o
  -8  11   7      197.74      217.53     10.76 o
  -7  11   7        9.23        6.97      5.64 o
  -6  11   7       19.65       13.40      5.78 o
  -5  11   7       30.42       28.07      5.70 o
  -4  11   7     1010.40     1040.11     15.83 o
  -3  11   7      386.10      362.51     10.95 o
  -2  11   7      120.37       87.43      7.78 o
  -1  11   7       93.36      122.41      9.93 o
   0  11   7       42.71       36.98      7.41 o
   1  11   7       23.63       11.33      6.38 o
   2  11   7      558.01      578.49     12.54 o
   3  11   7        6.36        2.83      5.22 o
   4  11   7      208.59      211.29      8.01 o
   5  11   7      280.35      287.15      9.88 o
   6  11   7       12.86        4.30      6.42 o
   7  11   7      188.55      184.79      8.70 o
   8  11   7       77.48       41.98      7.27 o
   9  11   7      179.03      201.80     11.79 o
  10  11   7      132.45      181.77      8.83 o
  11  11   7      111.35      154.89      9.87 o
  12  11   7       22.19       17.85      8.06 o
  13  11   7        0.50       -7.68      7.68 o
 -14  12   7       75.69       92.34     13.73 o
 -13  12   7        2.69       11.27      7.68 o
 -12  12   7        5.06       13.16      7.79 o
 -11  12   7      270.11      254.33     10.48 o
 -10  12   7      138.05      114.47      9.57 o
  -9  12   7      193.98      234.90     11.06 o
  -8  12   7      153.22      146.58      7.85 o
  -7  12   7       62.36       51.26      6.69 o
  -6  12   7        9.19       -5.39      5.93 o
  -5  12   7      294.53      314.45      8.89 o
  -4  12   7       28.53       32.46      6.39 o
  -3  12   7       17.39        9.31      6.88 o
  -2  12   7       12.89       24.66      8.82 o
  -1  12   7     1043.82     1040.55     20.53 o
   0  12   7       56.12       58.76      7.83 o
   1  12   7      188.35      180.92      8.87 o
   2  12   7      227.94      181.40      9.23 o
   3  12   7      907.61      929.97     15.65 o
   4  12   7      216.41      250.12      9.33 o
   5  12   7      223.66      290.52      9.36 o
   6  12   7      965.52      847.36     14.87 o
   7  12   7      283.60      249.76     10.17 o
   8  12   7      441.91      471.78     12.88 o
   9  12   7      185.43      224.73     10.03 o
  10  12   7      272.16      291.68     10.60 o
  11  12   7       11.62       11.92      7.45 o
  12  12   7       13.50        6.48      8.58 o
  13  12   7       69.52      102.11     10.58 o
 -14  13   7       24.58       63.96      8.61 o
 -13  13   7       40.66       34.68      8.27 o
 -12  13   7       13.51       14.04      8.04 o
 -11  13   7        5.88        5.49      8.19 o
 -10  13   7      181.47      226.39     10.34 o
  -9  13   7       10.56       10.56      7.09 o
  -8  13   7       41.48       58.94      7.28 o
  -7  13   7        0.00        4.71      7.42 o
  -6  13   7      243.88      286.96     13.24 o
  -5  13   7        0.29       -6.06      6.06 o
  -4  13   7        0.02        1.28      6.32 o
  -3  13   7        7.44       -6.79      6.79 o
  -2  13   7      362.32      395.29     13.98 o
  -1  13   7     2016.88     2084.81     29.69 o
   0  13   7        0.03        0.70      7.37 o
   1  13   7     1145.03     1005.79     18.28 o
   2  13   7      683.31      789.01     15.25 o
   3  13   7      339.08      351.42     10.64 o
   4  13   7        0.30       -3.36      6.54 o
   5  13   7      343.38      355.23     10.41 o
   6  13   7      206.14      247.12      9.42 o
   7  13   7       95.25       83.12      8.41 o
   8  13   7      107.55       76.05      8.39 o
   9  13   7      128.32      138.78      9.26 o
  10  13   7       34.76       47.31      8.06 o
  11  13   7      125.98      145.89      9.37 o
  12  13   7        0.13       -8.75      9.66 o
  13  13   7        0.01       -0.77      8.62 o
 -14  14   7       49.32       40.22      8.93 o
 -13  14   7       18.29       16.75      8.39 o
 -12  14   7      218.16      272.95     12.59 o
 -11  14   7      126.21      145.38      9.61 o
 -10  14   7      260.35      208.22     10.28 o
  -9  14   7      192.30      144.21      9.23 o
  -8  14   7        3.36       36.65      7.31 o
  -7  14   7      185.34      167.21      9.74 o
  -6  14   7       63.82       52.54      7.16 o
  -5  14   7      159.89      182.47      8.93 o
  -4  14   7       54.75       41.63      7.16 o
  -3  14   7        3.42       -0.76      7.54 o
  -2  14   7     1113.59     1068.24     20.93 o
  -1  14   7      641.49      674.62     18.78 o
   0  14   7      964.46      887.30     25.13 o
   1  14   7      983.15      868.18     20.58 o
   2  14   7       44.48       51.17      7.56 o
   3  14   7      475.69      411.02     12.12 o
   4  14   7       15.67       19.46      7.39 o
   5  14   7      243.66      232.19      9.59 o
   6  14   7      616.49      562.33     13.11 o
   7  14   7       61.85       66.83      8.43 o
   8  14   7      313.25      361.06     12.90 o
   9  14   7       59.16       55.56      8.64 o
  10  14   7       31.09       42.45      8.44 o
  11  14   7        4.79       -1.87      9.54 o
  12  14   7        0.39       -5.58      7.52 o
 -13  15   7       12.66        8.74      8.73 o
 -12  15   7       14.76       25.42      8.33 o
 -11  15   7        1.83        2.64      7.86 o
 -10  15   7        0.74       -4.34      7.76 o
  -9  15   7      452.92      466.61     13.82 o
  -8  15   7        2.13       -3.32      6.88 o
  -7  15   7      551.77      536.00     14.64 o
  -6  15   7      806.98      929.38     20.75 o
  -5  15   7     1583.58     1701.15     27.90 o
  -4  15   7       56.01       74.51      9.05 o
  -3  15   7        0.09        3.76      7.58 o
  -2  15   7     1747.25     1748.77     28.10 o
  -1  15   7        6.06        2.75      8.67 o
   0  15   7        1.75       17.95      9.18 o
   1  15   7      529.81      472.97     17.17 o
   2  15   7      476.72      463.00     13.07 o
   3  15   7     2549.46     2616.65     31.25 o
   4  15   7     3345.94     3461.20     36.76 o
   5  15   7     2243.71     2304.49     28.83 o
   6  15   7       70.43       76.32      8.47 o
   7  15   7      162.14      178.06     10.30 o
   8  15   7      356.08      376.82     12.90 o
   9  15   7        6.56        4.35      8.39 o
  10  15   7       80.04      121.37     11.71 o
  11  15   7       73.66      128.51      9.83 o
  12  15   7        0.54       -2.01      8.15 o
 -13  16   7        0.42        2.89      9.77 o
 -12  16   7        8.29       19.86      9.20 o
 -11  16   7        3.45        7.36      8.85 o
 -10  16   7       41.64       49.04      9.44 o
  -9  16   7      466.74      523.14     15.22 o
  -8  16   7      623.52      583.27     14.99 o
  -7  16   7       61.29      113.76      9.11 o
  -6  16   7      508.65      509.22     16.12 o
  -5  16   7      205.87      236.28     11.29 o
  -4  16   7     2336.73     2338.79     32.73 o
  -3  16   7        8.03        8.93     10.42 o
  -2  16   7       22.97       25.96      9.97 o
  -1  16   7     2498.70     2657.89     46.11 o
   0  16   7      150.60      132.31     12.82 o
   1  16   7      303.70      332.88     14.35 o
   2  16   7      374.20      309.95     12.58 o
   3  16   7      255.30      320.40     12.90 o
   4  16   7      169.46      185.46     11.15 o
   5  16   7        4.23       36.27      8.35 o
   6  16   7      475.19      465.68     13.24 o
   7  16   7      347.85      403.72     13.33 o
   8  16   7       83.41      138.93     11.80 o
   9  16   7      100.71       89.99     10.07 o
  10  16   7       48.85       48.23      9.41 o
  11  16   7        1.53        3.47      8.34 o
  12  16   7       12.88       16.59      8.77 o
 -12  17   7        8.27        1.91     10.88 o
 -11  17   7       14.64       25.57      9.60 o
 -10  17   7       56.06       69.33      9.99 o
  -9  17   7        0.03        0.05      8.84 o
  -8  17   7      178.16      185.91     11.28 o
  -7  17   7      716.53      681.96     16.17 o
  -6  17   7      100.70      109.46     10.90 o
  -5  17   7        1.27       18.75      9.31 o
  -4  17   7      506.80      558.20     20.75 o
  -3  17   7       13.95        4.57     10.81 o
  -2  17   7     1074.14     1081.29     29.26 o
  -1  17   7      711.77      709.72     24.27 o
   0  17   7      474.95      525.73     20.96 o
   1  17   7      828.50      862.02     22.88 o
   2  17   7       97.54      111.29     12.30 o
   3  17   7     2326.69     2275.19     34.42 o
   4  17   7     3762.68     3782.99     54.97 o
   5  17   7      325.56      301.75     14.87 o
   6  17   7      240.67      178.74     11.22 o
   7  17   7      179.87      204.54     13.78 o
   8  17   7      271.30      299.86     14.38 o
   9  17   7       80.48      110.52     11.54 o
  10  17   7        1.16       -2.56      8.61 o
  11  17   7       81.11       82.04     10.27 o
 -12  18   7       78.40       49.55     13.09 o
 -11  18   7       79.28       96.13     11.05 o
 -10  18   7        9.14       -1.68     10.09 o
  -9  18   7        3.75       -3.98      9.49 o
  -8  18   7       78.82       57.57     11.34 o
  -7  18   7       12.07       -9.58      9.58 o
  -6  18   7      172.30      240.03     17.81 o
  -5  18   7     1409.39     1568.09     29.24 o
  -4  18   7      370.80      331.32     18.98 o
  -3  18   7       97.54      136.32     15.24 o
  -2  18   7      736.25      749.37     24.37 o
  -1  18   7     1408.23     1402.10     32.99 o
   0  18   7     3883.76     3926.86     62.08 o
   1  18   7     1389.95     1263.92     31.68 o
   2  18   7      670.96      742.98     22.28 o
   3  18   7      105.56      114.13     13.21 o
   4  18   7      232.50      223.16     14.57 o
   5  18   7      821.90      905.23     21.29 o
   6  18   7       31.95       15.81     11.02 o
   7  18   7      294.11      254.53     13.97 o
   8  18   7        0.30        1.67      9.95 o
   9  18   7       14.05       19.86      9.96 o
  10  18   7       21.38       15.78     10.48 o
  11  18   7       10.45       -2.00      9.83 o
 -11  19   7       20.00       28.10     11.78 o
 -10  19   7       10.65       22.45     10.54 o
  -9  19   7       65.08       66.31     12.14 o
  -8  19   7      278.20      375.12     17.85 o
  -7  19   7        0.82       -6.37     11.66 o
  -6  19   7       58.32       32.38     11.29 o
  -5  19   7     1122.24     1239.98     31.67 o
  -4  19   7      531.15      636.18     24.43 o
  -3  19   7     1528.19     1494.63     35.03 o
  -2  19   7      299.76      276.67     17.30 o
  -1  19   7       60.16       52.11     13.29 o
   0  19   7       35.43       40.17     13.57 o
   1  19   7      295.17      371.37     19.77 o
   2  19   7       55.34       40.41     13.22 o
   3  19   7      687.57      715.45     25.22 o
   4  19   7        0.13      -10.05     10.05 o
   5  19   7      120.06       50.83     11.75 o
   6  19   7      138.31      148.13     15.66 o
   7  19   7       63.11       97.82     13.36 o
   8  19   7       23.44       14.82     11.69 o
   9  19   7        1.85      -10.25     10.25 o
  10  19   7       13.28        8.30     10.73 o
 -11  20   7       22.60       23.40     16.04 o
 -10  20   7       13.58       -4.76     11.35 o
  -9  20   7        3.74      -11.33     11.33 o
  -8  20   7       24.47       31.12     19.77 o
  -7  20   7        5.70       18.93     12.78 o
  -6  20   7      204.43      202.19     18.35 o
  -5  20   7       37.44       17.97     14.39 o
  -4  20   7      142.32      153.03     16.30 o
  -3  20   7       23.41        1.86     13.42 o
  -2  20   7        1.65        2.32     13.05 o
  -1  20   7        7.61      -12.64     12.64 o
   0  20   7      102.52       67.61     14.75 o
   1  20   7      243.79      260.22     17.91 o
   2  20   7       19.21        2.46     20.06 o
   3  20   7       69.38       64.94     15.93 o
   4  20   7      245.32      235.32     20.38 o
   5  20   7      237.63      280.10     19.69 o
   6  20   7       63.78      107.50     17.77 o
   7  20   7        1.32      -12.47     12.47 o
   8  20   7       15.83       19.17     13.18 o
   9  20   7        3.51       -4.35     11.72 o
  10  20   7        0.14      -14.18     14.33 o
 -10  21   7        0.05       -3.17     12.70 o
  -9  21   7       90.20      103.48     14.11 o
  -8  21   7       85.05      107.86     16.39 o
  -7  21   7        2.87       -9.91     15.35 o
  -6  21   7       73.19       96.63     18.12 o
  -5  21   7        2.36       -8.23     20.77 o
  -4  21   7       22.12       13.53     14.22 o
  -3  21   7      221.35      191.37     17.82 o
  -2  21   7        0.27       -0.95     13.71 o
  -1  21   7       81.58       86.42     15.65 o
   0  21   7       51.99       58.55     14.74 o
   1  21   7        1.81      -12.87     12.91 o
   2  21   7        2.66       -8.78     13.19 o
   3  21   7      141.66      180.47     17.35 o
   4  21   7      205.79      198.15     17.85 o
   5  21   7      116.28      103.08     18.50 o
   6  21   7        1.81       -2.80     15.03 o
   7  21   7        4.91      -13.54     13.54 o
   8  21   7       15.60       64.17     15.20 o
   9  21   7       10.75       15.58     14.16 o
 -10  22   7        0.00       -0.80     15.62 o
  -9  22   7      143.70      119.71     17.44 o
  -8  22   7       14.14      -18.03     22.98 o
  -7  22   7       10.44      -14.70     14.70 o
  -6  22   7       24.97       47.51     14.20 o
  -5  22   7       62.29        0.06     13.35 o
  -4  22   7        7.57       -3.32     15.71 o
  -3  22   7        7.25       -2.56     14.36 o
  -2  22   7       93.23       69.69     16.06 o
  -1  22   7       22.22        9.90     14.58 o
   0  22   7      112.38       90.45     15.60 o
   1  22   7        0.00       -7.46     13.79 o
   2  22   7      123.93      110.18     16.12 o
   3  22   7      135.83      117.02     16.25 o
   4  22   7       48.40       13.31     16.28 o
   5  22   7        1.10        5.26     16.60 o
   6  22   7      110.93      113.33     23.30 o
   7  22   7      153.10      189.92     24.40 o
   8  22   7      103.06      100.40     16.54 o
  -9  23   7       32.55       28.35     19.59 o
  -8  23   7       60.95       54.05     34.98 o
  -7  23   7       18.24      -14.90     15.32 o
  -6  23   7        9.62        0.20     25.02 o
  -5  23   7        6.20      -17.62     17.62 o
  -4  23   7        3.94        5.12     14.36 o
  -3  23   7      110.98      135.58     18.60 o
  -2  23   7        1.65        0.61     14.99 o
  -1  23   7        5.38        6.07     14.03 o
   0  23   7       12.83       -8.89     14.15 o
   1  23   7       69.45       65.39     15.17 o
   2  23   7       68.48       93.37     27.12 o
   3  23   7        1.55       29.44     14.95 o
   4  23   7        3.46       -9.52     14.22 o
   5  23   7       17.96       42.99     19.21 o
   6  23   7        8.12      -19.35     19.35 o
   7  23   7       53.27       33.46     17.98 o
  -8  24   7       18.35       47.30     23.91 o
  -7  24   7       15.84      -18.87     32.97 o
  -6  24   7        6.46      -24.50     24.50 o
  -5  24   7        8.26       -3.56     16.53 o
  -4  24   7        6.58       -4.87     15.30 o
  -3  24   7        1.02       23.20     15.50 o
  -2  24   7       44.75       26.67     15.74 o
  -1  24   7       13.84        4.48     15.21 o
   0  24   7        0.12       -1.96     14.95 o
   1  24   7       13.20       -9.76     14.55 o
   2  24   7       16.38       39.22     15.31 o
   3  24   7      161.18      165.62     18.79 o
   4  24   7        0.03        0.02     17.35 o
   5  24   7       47.60       18.58     17.71 o
   6  24   7       51.91       31.60     29.25 o
   7  24   7       20.85       15.35     17.92 o
  -7  25   7       14.17        8.68     23.24 o
  -6  25   7       59.43      121.00     33.40 o
  -5  25   7       58.77       27.63     18.39 o
  -4  25   7       29.30       45.19     16.51 o
  -3  25   7       27.78       -4.39     15.62 o
  -2  25   7       31.26       36.73     16.28 o
  -1  25   7       79.22       60.51     21.05 o
   0  25   7        0.07       -9.82     15.26 o
   1  25   7        6.05       21.17     16.25 o
   2  25   7        0.18      -14.85     14.85 o
   3  25   7       23.80       12.55     20.71 o
   4  25   7       43.69       62.33     20.11 o
   5  25   7       19.01       35.76     22.76 o
  -5  26   7       26.58       16.48     17.28 o
  -4  26   7       69.36       59.70     17.57 o
  -3  26   7      108.85      138.81     19.54 o
  -2  26   7       27.89       45.74     18.53 o
  -1  26   7      109.28      132.62     22.23 o
   0  26   7      235.48      301.49     22.71 o
   1  26   7       10.29       39.80     17.07 o
   2  26   7       10.00        7.41     15.98 o
   3  26   7        0.20      -22.26     22.26 o
   4  26   7        8.80        5.68     18.61 o
  -3  27   7        0.92        4.30     16.55 o
  -2  27   7       20.38       19.17     17.34 o
  -1  27   7       26.42       45.40     17.80 o
   0  27   7       73.36       92.31     18.81 o
   1  27   7       36.48       56.98     18.08 o
   2  27   7        7.56       17.09     17.08 o
 -15   0   8       59.36       67.78     12.11 o
 -14   0   8       99.51       53.06     14.28 o
 -13   0   8       40.01       66.35     11.38 o
 -12   0   8      784.65      709.39     21.07 o
 -11   0   8      286.32      279.79     12.74 o
 -10   0   8     1206.29     1086.74     22.98 o
  -9   0   8      681.60      707.80     16.54 o
  -8   0   8      425.53      420.94     12.97 o
  -7   0   8      351.35      271.24     10.10 o
  -6   0   8     1598.54     1715.55     22.73 o
  -5   0   8      240.60      179.07      7.42 o
  -4   0   8     2489.19     2305.23     30.39 o
  -3   0   8      194.09      236.55      8.55 o
  -2   0   8     4221.83     4478.69     53.24 o
  -1   0   8     2626.78     3327.20     42.32 o
   0   0   8    21027.54    22510.38    222.75 o
   1   0   8     7207.19     7802.92     80.23 o
   2   0   8     7055.13     6670.23     66.16 o
   3   0   8     6423.28     6890.32     72.56 o
   4   0   8      780.37      933.42     16.40 o
   5   0   8     3328.43     3169.62     38.01 o
   6   0   8      328.38      344.81     10.43 o
   7   0   8      194.50      199.32      8.04 o
   8   0   8       67.82       63.74      7.36 o
   9   0   8      837.26     1077.04     18.03 o
  10   0   8       45.37       23.53      6.21 o
  11   0   8      143.51      165.44     13.01 o
  12   0   8       12.87       11.03     11.07 o
  13   0   8       13.72       -0.82     14.40 o
  14   0   8        0.03      -17.49     21.42 o
 -15   1   8       11.21       19.63      8.76 o
 -14   1   8      132.07      143.81     10.28 o
 -13   1   8        8.91       -3.31      7.99 o
 -12   1   8       95.13       47.93      7.21 o
 -11   1   8       24.83       51.56      6.86 o
 -10   1   8     1098.20     1226.90     17.35 o
  -9   1   8      133.49      171.32      6.87 o
  -8   1   8      148.73      117.10      6.02 o
  -7   1   8       33.48       36.31      4.93 o
  -6   1   8      361.69      269.62      6.40 o
  -5   1   8        6.02       10.02      3.74 o
  -4   1   8       52.24       16.76      3.47 o
  -3   1   8      676.89      725.00      9.95 o
  -2   1   8       25.22       20.81      4.28 o
  -1   1   8      770.79      782.74     13.27 o
   0   1   8     2757.68     3142.14     34.02 o
   1   1   8      762.40      861.44     11.53 o
   2   1   8      113.11      193.69      5.90 o
   3   1   8     1206.81     1154.24     12.83 o
   4   1   8      262.58      259.14      6.42 o
   5   1   8      112.60      153.67      6.43 o
   6   1   8        0.15       -1.42      3.46 o
   7   1   8      119.82      140.94      5.39 o
   8   1   8      134.53      147.55      6.85 o
   9   1   8       99.27       87.37      5.82 o
  10   1   8        3.59       -4.53      4.53 o
  11   1   8       24.53       28.16      7.35 o
  12   1   8        2.33        6.52      9.51 o
  13   1   8      107.90       75.94     12.28 o
  14   1   8        6.00       -8.78      8.78 o
 -15   2   8      143.37      118.24     11.05 o
 -14   2   8       34.39       50.57      9.78 o
 -13   2   8      104.07       95.99      6.98 o
 -12   2   8       18.36       10.76      6.34 o
 -11   2   8       29.93       38.43      6.60 o
 -10   2   8      166.58      149.80      7.87 o
  -9   2   8        7.95        8.36      3.99 o
  -8   2   8      159.82      148.91      6.33 o
  -7   2   8      484.03      474.78      9.14 o
  -6   2   8      392.51      412.08      8.49 o
  -5   2   8       95.43       95.42      4.89 o
  -4   2   8       14.93        9.45      3.41 o
  -3   2   8      169.56      277.58      5.70 o
  -2   2   8     1229.97     1488.17     16.41 o
  -1   2   8     1284.56     1113.57     18.30 o
   0   2   8      321.44      316.11     16.91 o
   1   2   8     2175.53     2327.10     21.31 o
   2   2   8      117.42      128.75      5.15 o
   3   2   8     1844.70     1718.81     17.07 o
   4   2   8      299.40      267.17      6.16 o
   5   2   8      930.18      893.12     10.69 o
   6   2   8        0.61       -0.59      3.50 o
   7   2   8      208.32      246.09      6.25 o
   8   2   8       20.45       32.37      5.07 o
   9   2   8      220.71      250.65      8.51 o
  10   2   8      459.19      360.43      8.17 o
  11   2   8        1.86       -6.76      6.76 o
  12   2   8       29.91       26.62      7.68 o
  13   2   8      203.36      197.43     10.67 o
  14   2   8       60.78       71.96     16.99 o
 -15   3   8        0.00       -4.73     12.30 o
 -14   3   8      127.53      102.88     10.81 o
 -13   3   8      193.24      155.03      8.08 o
 -12   3   8      248.64      260.97      9.59 o
 -11   3   8      305.95      300.50      8.97 o
 -10   3   8      173.51      179.05      9.03 o
  -9   3   8     1178.59     1132.37     13.75 o
  -8   3   8       45.06       42.80      5.27 o
  -7   3   8      286.51      247.08      7.00 o
  -6   3   8     4679.84     5308.65     39.61 o
  -5   3   8     1205.75     1130.13     12.50 o
  -4   3   8       65.50       78.47      4.26 o
  -3   3   8     2556.21     2899.68     28.26 o
  -2   3   8      205.57      228.94      7.74 o
  -1   3   8     1895.26     1923.17     31.16 o
   0   3   8    20332.75    22643.53    202.33 o
   1   3   8     2611.48     2987.69     26.04 o
   2   3   8        3.59       -0.79      3.68 o
   3   3   8      233.65      206.35      5.66 o
   4   3   8       86.72      103.14      4.83 o
   5   3   8      170.18      175.32      5.72 o
   6   3   8      785.72      785.64      9.91 o
   7   3   8        1.09       -3.80      3.80 o
   8   3   8       26.42       25.89      4.94 o
   9   3   8       82.09       94.30      6.61 o
  10   3   8       14.15       30.63      5.24 o
  11   3   8        0.94       12.15      7.36 o
  12   3   8      111.52      151.82     10.08 o
  13   3   8      338.76      375.18     13.28 o
  14   3   8       10.46       31.46      8.38 o
 -15   4   8       61.52       64.25     13.60 o
 -14   4   8        5.97        6.79      7.24 o
 -13   4   8        9.03        6.98      6.36 o
 -12   4   8       13.51        7.51      7.64 o
 -11   4   8      459.22      408.11     11.13 o
 -10   4   8       41.38       28.41      6.72 o
  -9   4   8       99.82       90.27      6.56 o
  -8   4   8      151.88      154.58      6.92 o
  -7   4   8       16.22       27.36      5.24 o
  -6   4   8        1.15       19.78      4.92 o
  -5   4   8     1442.45     1579.24     16.18 o
  -4   4   8      964.22      877.53     12.33 o
  -3   4   8        9.84       20.69      4.86 o
  -2   4   8     1318.60     1436.62     20.84 o
  -1   4   8      931.40      927.84     17.83 o
   0   4   8     7805.44     9558.92     98.30 o
   1   4   8      101.40       85.47      4.87 o
   2   4   8      752.07      941.61     12.19 o
   3   4   8     7420.86     8018.05     56.56 o
   4   4   8     1304.24     1286.48     14.15 o
   5   4   8      241.94      273.09      6.74 o
   6   4   8       42.27       57.46      5.06 o
   7   4   8      124.49      144.79      5.51 o
   8   4   8      566.97      495.22      9.62 o
   9   4   8        7.94        6.77      5.19 o
  10   4   8      151.37      177.80      6.55 o
  11   4   8        0.18       -4.52      6.51 o
  12   4   8      117.17      108.36      9.83 o
  13   4   8      452.11      484.30     17.74 o
  14   4   8       18.06       19.00      8.58 o
 -15   5   8       26.62       31.60     10.13 o
 -14   5   8        1.03       -2.72      7.39 o
 -13   5   8       15.19       10.40      6.72 o
 -12   5   8       51.09       23.09      8.21 o
 -11   5   8       33.11       12.05      6.93 o
 -10   5   8      152.63      164.46     10.98 o
  -9   5   8       12.67       -3.74      5.78 o
  -8   5   8        0.08        4.47      5.36 o
  -7   5   8       39.31       55.69      5.78 o
  -6   5   8     3320.88     3484.07     30.84 o
  -5   5   8     2252.35     2482.79     27.90 o
  -4   5   8      162.56      170.26      6.33 o
  -3   5   8     5216.62     5572.65     50.63 o
  -2   5   8     5175.68     5635.62     59.09 o
  -1   5   8      239.26      227.34     12.87 o
   0   5   8     3962.34     4593.91     45.89 o
   1   5   8      246.55      335.91      8.03 o
   2   5   8      868.70      904.31     11.70 o
   3   5   8     1552.49     1821.26     18.55 o
   4   5   8      848.10      871.44     12.11 o
   5   5   8      754.92      726.28     11.42 o
   6   5   8       61.51       35.88      5.21 o
   7   5   8       51.33       67.66      5.27 o
   8   5   8       42.33       44.19      5.50 o
   9   5   8      121.35      167.97      7.48 o
  10   5   8      355.25      368.35     12.39 o
  11   5   8      121.80      108.43      7.45 o
  12   5   8       36.13       30.68      9.07 o
  13   5   8       26.23       31.82     12.43 o
  14   5   8        0.75        3.67      8.37 o
 -15   6   8       24.26       12.01     10.13 o
 -14   6   8        9.35       -7.22      7.42 o
 -13   6   8        1.18       -7.21      7.21 o
 -12   6   8       76.52       64.96      8.35 o
 -11   6   8       72.92       93.89      9.92 o
 -10   6   8        7.69        2.58      6.52 o
  -9   6   8      112.16      117.36      7.12 o
  -8   6   8      319.57      347.45      8.54 o
  -7   6   8     1278.33     1329.00     15.65 o
  -6   6   8      301.53      310.75      7.81 o
  -5   6   8     1797.53     1797.55     18.72 o
  -4   6   8      177.77      166.34      6.14 o
  -3   6   8      623.66      582.30     10.49 o
  -2   6   8        4.25       12.49      4.74 o
  -1   6   8      185.50      146.63      8.88 o
   0   6   8     3837.93     3977.60     43.14 o
   1   6   8      671.26      649.15     11.98 o
   2   6   8      242.67      308.47      7.81 o
   3   6   8        5.90       16.33      4.49 o
   4   6   8      154.45      192.48      6.88 o
   5   6   8      434.27      435.97      9.54 o
   6   6   8        4.28       11.74      5.13 o
   7   6   8       40.37       55.36      5.33 o
   8   6   8        0.42        1.19      5.65 o
   9   6   8        7.73       -5.34      5.34 o
  10   6   8       29.17       32.43      7.27 o
  11   6   8       16.85       14.16      7.00 o
  12   6   8       30.83       16.76      8.40 o
  13   6   8       37.15       21.45      8.04 o
  14   6   8        1.35       -6.71     11.49 o
 -15   7   8        0.22       -9.60      9.60 o
 -14   7   8       31.03       26.79      8.22 o
 -13   7   8       42.72       53.31      7.62 o
 -12   7   8        0.73        1.96      7.03 o
 -11   7   8      781.04      798.70     15.83 o
 -10   7   8      264.05      292.72     10.18 o
  -9   7   8        0.22       -2.76      5.88 o
  -8   7   8      159.12      206.67      7.77 o
  -7   7   8        0.20       -1.14      5.15 o
  -6   7   8      120.47      143.54      6.57 o
  -5   7   8     2220.58     2258.16     22.11 o
  -4   7   8      993.58     1000.82     13.25 o
  -3   7   8       78.33       96.20      4.90 o
  -2   7   8      370.43      462.67     16.92 o
  -1   7   8      305.44      462.69     12.41 o
   0   7   8      108.06       95.94      7.41 o
   1   7   8      320.54      411.51      9.52 o
   2   7   8      164.13      195.74      6.06 o
   3   7   8       48.70       89.30      5.26 o
   4   7   8      127.79      128.71      6.61 o
   5   7   8       13.25        6.65      5.23 o
   6   7   8       12.83       15.27      5.34 o
   7   7   8       59.69       42.11      6.26 o
   8   7   8      327.65      253.43      8.68 o
   9   7   8       85.23       77.28      6.88 o
  10   7   8       21.98       30.55      6.08 o
  11   7   8        5.96        0.37      7.02 o
  12   7   8        0.06       -2.24      8.18 o
  13   7   8       38.67       49.17      9.94 o
  14   7   8       36.57       15.85      8.92 o
 -15   8   8      158.20      151.97     10.02 o
 -14   8   8       15.44       11.50      6.76 o
 -13   8   8       18.48       26.42      7.66 o
 -12   8   8       11.26       -2.29      6.77 o
 -11   8   8      194.08      204.51      9.17 o
 -10   8   8        7.95        0.12      6.49 o
  -9   8   8        0.98       -6.31      6.31 o
  -8   8   8      232.58      226.66      8.08 o
  -7   8   8      338.92      346.63      8.52 o
  -6   8   8      397.19      436.81      9.81 o
  -5   8   8       24.94       54.25      5.52 o
  -4   8   8      337.15      305.24      8.34 o
  -3   8   8     4182.40     4489.76     42.69 o
  -2   8   8     2395.48     2598.64     35.83 o
  -1   8   8     2434.67     2488.38     31.48 o
   0   8   8       14.08        1.86      5.10 o
   1   8   8     1351.35     1289.10     15.96 o
   2   8   8       14.16        7.58      4.61 o
   3   8   8      507.14      481.08      9.37 o
   4   8   8       44.23       60.10      6.70 o
   5   8   8      209.01      278.24      8.41 o
   6   8   8        2.81        2.71      5.63 o
   7   8   8        3.98        0.73      5.94 o
   8   8   8      415.42      412.59     10.63 o
   9   8   8      105.71       96.73      7.47 o
  10   8   8       51.93       52.14     10.49 o
  11   8   8       45.77       48.68      6.68 o
  12   8   8       58.30       58.99      8.29 o
  13   8   8        8.92       -7.57     13.14 o
 -15   9   8        0.21        6.30      8.56 o
 -14   9   8       86.62       92.17      8.26 o
 -13   9   8      111.65      103.25      8.54 o
 -12   9   8        0.17       -6.88      6.88 o
 -11   9   8        0.15       -6.64      6.64 o
 -10   9   8       66.16       59.63      7.59 o
  -9   9   8       37.66       28.20      6.96 o
  -8   9   8        0.72       -5.56      5.56 o
  -7   9   8      153.47      123.49      6.82 o
  -6   9   8      156.08      121.81      6.60 o
  -5   9   8     3188.48     3283.84     30.93 o
  -4   9   8     1134.85     1126.19     14.96 o
  -3   9   8      252.06      355.46      8.76 o
  -2   9   8      173.99      148.50      8.69 o
  -1   9   8     1552.84     1652.87     24.40 o
   0   9   8     1043.82      937.90     20.18 o
   1   9   8      205.72      277.61      7.87 o
   2   9   8      758.63      759.94     12.89 o
   3   9   8      297.42      366.14      8.58 o
   4   9   8      121.15      146.49      6.61 o
   5   9   8     2580.52     2453.74     25.49 o
   6   9   8      328.63      297.20      8.97 o
   7   9   8       38.94       25.64      7.12 o
   8   9   8        0.02       -9.17      9.17 o
   9   9   8       53.21       74.14      7.38 o
  10   9   8       94.34       87.19      7.61 o
  11   9   8       30.87       52.72      8.52 o
  12   9   8        1.69       -1.73      7.96 o
  13   9   8       16.25       21.55      9.36 o
 -14  10   8        7.59        2.41      7.21 o
 -13  10   8        4.40       -5.20      7.52 o
 -12  10   8       10.40        0.44      7.26 o
 -11  10   8       29.16       12.79      7.35 o
 -10  10   8      178.38      149.19      9.12 o
  -9  10   8       24.96       18.93      6.84 o
  -8  10   8       38.21       31.28      7.59 o
  -7  10   8        8.77        0.88      5.59 o
  -6  10   8      856.26     1006.83     14.49 o
  -5  10   8      194.06      239.60      7.93 o
  -4  10   8      788.73      815.18     13.04 o
  -3  10   8     1090.93     1029.83     15.02 o
  -2  10   8       45.86       33.17      7.24 o
  -1  10   8      235.22      239.59     10.26 o
   0  10   8      356.78      391.41     12.39 o
   1  10   8      368.24      452.89     12.29 o
   2  10   8      275.15      277.60      8.47 o
   3  10   8      182.33      175.84      7.26 o
   4  10   8        0.23        1.46      5.30 o
   5  10   8     4145.33     4267.70     38.94 o
   6  10   8      260.64      284.10      9.12 o
   7  10   8      340.12      359.23     11.15 o
   8  10   8      327.11      282.78     10.31 o
   9  10   8      300.93      304.54     10.23 o
  10  10   8       87.68       91.18      8.10 o
  11  10   8       40.70       15.92      7.06 o
  12  10   8        6.23       -0.77      7.90 o
  13  10   8       11.97        4.55      9.45 o
 -14  11   8       45.81       41.93      8.33 o
 -13  11   8       59.74       30.92      8.15 o
 -12  11   8       91.64       84.67      8.88 o
 -11  11   8        5.76       -3.38      7.81 o
 -10  11   8      207.78      224.74     10.51 o
  -9  11   8      982.65     1008.25     17.33 o
  -8  11   8      117.77      109.37      7.27 o
  -7  11   8      631.37      781.12     13.64 o
  -6  11   8     1397.18     1331.72     17.78 o
  -5  11   8     1052.62     1176.00     16.36 o
  -4  11   8       21.35       31.72      5.58 o
  -3  11   8        3.94       -1.10      6.20 o
  -2  11   8     1106.49      951.44     18.54 o
  -1  11   8        0.00       -2.82      6.99 o
   0  11   8       42.54       33.30      7.91 o
   1  11   8     1292.20     1144.25     18.94 o
   2  11   8       99.62      108.44      6.82 o
   3  11   8       65.96       38.25      6.12 o
   4  11   8       12.99        3.69      5.55 o
   5  11   8       22.16       18.33      6.53 o
   6  11   8      622.39      693.10     18.09 o
   7  11   8      459.21      435.71     12.20 o
   8  11   8       46.37       74.03      8.15 o
   9  11   8      322.15      323.17     10.75 o
  10  11   8      118.85       79.02      8.22 o
  11  11   8       20.07       21.31      7.50 o
  12  11   8        0.55       -1.80      8.64 o
  13  11   8       55.88       27.60     10.13 o
 -14  12   8        6.37       16.51      8.13 o
 -13  12   8        7.84       25.03      8.32 o
 -12  12   8        5.10       25.01      8.20 o
 -11  12   8       93.22       90.56      9.13 o
 -10  12   8       13.76       21.65      7.40 o
  -9  12   8      105.19       88.28      8.12 o
  -8  12   8       24.57       37.42      6.65 o
  -7  12   8      103.52       77.47      7.10 o
  -6  12   8        9.64        7.31      6.17 o
  -5  12   8      122.36      114.17      7.17 o
  -4  12   8        3.65       -1.92      6.01 o
  -3  12   8      406.15      364.68     11.77 o
  -2  12   8       32.43       22.08      8.06 o
  -1  12   8       79.73       93.50      9.58 o
   0  12   8      213.67      205.29     10.49 o
   1  12   8      900.76      896.78     17.29 o
   2  12   8      119.92      120.79      8.07 o
   3  12   8        4.35        2.79      5.81 o
   4  12   8      114.11       67.83      7.13 o
   5  12   8      196.88      215.36      9.07 o
   6  12   8      577.64      575.90     13.08 o
   7  12   8        1.51        0.36      7.26 o
   8  12   8        1.39       -7.10      7.10 o
   9  12   8       11.08       14.18      7.67 o
  10  12   8      145.87      174.36      9.80 o
  11  12   8       36.68       46.44      7.99 o
  12  12   8       12.34       27.23      7.52 o
 -14  13   8       44.58       42.35      9.02 o
 -13  13   8       15.08       23.54      8.67 o
 -12  13   8       16.80       32.40      8.54 o
 -11  13   8        0.63       11.10      8.85 o
 -10  13   8      414.71      470.18     13.13 o
  -9  13   8        0.29       -6.81      6.81 o
  -8  13   8       49.92       24.92      6.88 o
  -7  13   8      661.32      737.77     13.96 o
  -6  13   8       16.05       14.88      6.56 o
  -5  13   8      455.71      424.30     10.68 o
  -4  13   8        3.17       -5.82      6.35 o
  -3  13   8      771.83      731.05     16.53 o
  -2  13   8     1746.53     1786.88     27.55 o
  -1  13   8        3.69        0.48      7.92 o
   0  13   8        9.62        5.42      7.57 o
   1  13   8       14.98       13.09      7.65 o
   2  13   8      868.69      772.61     18.72 o
   3  13   8       83.83       87.38      7.22 o
   4  13   8       90.44       75.95      8.10 o
   5  13   8       62.85       87.32      8.02 o
   6  13   8     1519.30     1564.53     21.97 o
   7  13   8      260.03      336.60     11.63 o
   8  13   8        1.26       -4.99      7.52 o
   9  13   8      164.15      146.14      9.69 o
  10  13   8        3.61        9.09      7.83 o
  11  13   8        0.12       -5.43      8.20 o
  12  13   8        0.56        0.85      7.58 o
 -13  14   8       23.38       20.47      8.72 o
 -12  14   8      116.05      103.57     11.05 o
 -11  14   8       52.12       60.65      8.81 o
 -10  14   8      127.37      181.00     10.28 o
  -9  14   8        0.81        1.57      7.42 o
  -8  14   8       18.13        5.10      6.97 o
  -7  14   8       82.57      100.29      7.92 o
  -6  14   8        1.05       -5.47      7.06 o
  -5  14   8        0.12       -7.06      7.06 o
  -4  14   8       18.24       29.46      7.99 o
  -3  14   8      204.79      179.17     10.37 o
  -2  14   8     1196.94     1173.81     22.71 o
  -1  14   8      547.26      450.33     14.49 o
   0  14   8      566.08      590.72     16.98 o
   1  14   8       57.79       38.52      8.42 o
   2  14   8     1337.92     1343.79     23.69 o
   3  14   8        1.97        4.67      7.30 o
   4  14   8        0.01       -7.35      7.35 o
   5  14   8      752.17      739.94     15.09 o
   6  14   8       71.96       78.65      8.49 o
   7  14   8       65.48       56.17      8.80 o
   8  14   8       27.84       39.84      8.51 o
   9  14   8      169.87      175.56     10.83 o
  10  14   8       53.90       37.25      8.70 o
  11  14   8        4.22       -8.02      8.02 o
  12  14   8        0.04        7.56      8.11 o
 -13  15   8       62.18       39.04      9.52 o
 -12  15   8       17.02        9.13      8.36 o
 -11  15   8       64.76       87.29      9.31 o
 -10  15   8      213.09      271.32     12.24 o
  -9  15   8       80.00       39.66      9.05 o
  -8  15   8       75.49      110.53      9.41 o
  -7  15   8      163.74      227.24     10.48 o
  -6  15   8     1066.92     1071.39     18.41 o
  -5  15   8      810.54      959.10     19.06 o
  -4  15   8       56.50       53.02      9.81 o
  -3  15   8      660.20      712.69     20.75 o
  -2  15   8       10.96       23.81     10.57 o
  -1  15   8      298.85      317.71     22.43 o
   0  15   8     2897.06     2687.45     41.00 o
   1  15   8      873.62      918.30     20.64 o
   2  15   8       32.78       76.06      9.82 o
   3  15   8      124.17      129.51     10.59 o
   4  15   8       31.65       33.99      8.33 o
   5  15   8      586.79      626.44     14.52 o
   6  15   8      119.98      171.98      9.77 o
   7  15   8       24.08        4.40      8.11 o
   8  15   8       49.37       35.18      8.78 o
   9  15   8       11.49        8.91      8.66 o
  10  15   8        0.17       -8.00      8.00 o
  11  15   8        0.52       -7.01      8.16 o
 -13  16   8       35.28       41.87     10.81 o
 -12  16   8       44.71       65.88     10.23 o
 -11  16   8       34.06       10.92      9.14 o
 -10  16   8        1.31       -4.64      8.69 o
  -9  16   8      545.24      603.95     16.77 o
  -8  16   8     1065.42     1068.47     19.83 o
  -7  16   8     1770.27     1966.13     26.31 o
  -6  16   8      709.37      803.41     18.57 o
  -5  16   8      526.11      479.14     15.31 o
  -4  16   8       11.18       21.81     10.34 o
  -3  16   8      722.94      597.10     19.71 o
  -2  16   8      185.25      151.88     15.43 o
  -1  16   8     1862.74     1924.99     41.51 o
   0  16   8      609.58      589.00     22.86 o
   1  16   8      341.77      409.73     24.78 o
   2  16   8        8.98       12.40     10.87 o
   3  16   8        0.03       11.90     10.11 o
   4  16   8      284.70      288.70     12.70 o
   5  16   8      747.90      769.61     16.94 o
   6  16   8       11.23        5.20      8.64 o
   7  16   8       13.74       -1.88      9.30 o
   8  16   8       12.36        7.57     11.93 o
   9  16   8       40.24       26.26      9.20 o
  10  16   8        0.46       -8.79      8.79 o
  11  16   8       41.63       13.24      9.07 o
 -12  17   8       21.21        4.67     10.29 o
 -11  17   8      318.51      382.92     14.89 o
 -10  17   8       44.44       85.13     11.32 o
  -9  17   8        0.41       11.44      9.74 o
  -8  17   8      361.46      402.10     14.40 o
  -7  17   8      186.44      171.48     11.23 o
  -6  17   8        0.68       -4.84     11.24 o
  -5  17   8      169.22      210.38     13.49 o
  -4  17   8     2059.71     2163.98     34.82 o
  -3  17   8        0.01        6.46     12.30 o
  -2  17   8        0.61        5.64     12.22 o
  -1  17   8       38.46       40.69     13.09 o
   0  17   8      305.27      294.50     25.29 o
   1  17   8      776.95      770.52     25.17 o
   2  17   8      228.18      224.95     16.64 o
   3  17   8        1.42       -3.70     11.81 o
   4  17   8      582.77      632.85     18.36 o
   5  17   8      391.68      434.63     15.55 o
   6  17   8        3.52       -8.87      8.87 o
   7  17   8       51.12       53.04     10.11 o
   8  17   8        0.76       16.56     10.08 o
   9  17   8        0.04        2.53      9.73 o
  10  17   8        2.55       -9.73      9.73 o
  11  17   8        2.92        0.30      9.72 o
 -12  18   8        7.17        7.83     11.69 o
 -11  18   8        3.65        8.76     11.59 o
 -10  18   8       33.59       51.31     11.02 o
  -9  18   8      180.57      194.48     13.21 o
  -8  18   8       81.26       52.92     12.24 o
  -7  18   8        5.05       -0.39      9.46 o
  -6  18   8      277.45      266.15     15.06 o
  -5  18   8       13.28       -7.26     11.78 o
  -4  18   8        7.80       18.36     12.48 o
  -3  18   8      294.43      317.36     19.15 o
  -2  18   8      413.77      510.72     21.84 o
  -1  18   8       42.40       35.89     14.17 o
   0  18   8      598.51      537.12     21.59 o
   1  18   8       16.18       24.96     12.96 o
   2  18   8      190.94      199.65     16.41 o
   3  18   8      306.39      288.21     16.25 o
   4  18   8       88.73       81.83     12.34 o
   5  18   8       15.89       -0.51     11.93 o
   6  18   8      192.78      135.03     13.49 o
   7  18   8      125.38      160.86     14.08 o
   8  18   8        1.51        3.85     11.92 o
   9  18   8        2.93       -5.10     11.45 o
  10  18   8        0.00       -0.91     10.32 o
 -11  19   8      133.69      126.17     15.36 o
 -10  19   8      144.55      237.72     16.41 o
  -9  19   8       61.33      102.77     14.48 o
  -8  19   8      159.71      149.86     15.40 o
  -7  19   8      199.71      216.71     19.55 o
  -6  19   8      347.24      274.62     17.47 o
  -5  19   8       89.90       95.65     14.79 o
  -4  19   8      269.65      262.40     16.84 o
  -3  19   8     1263.62     1252.74     32.65 o
  -2  19   8       24.00       31.88     13.78 o
  -1  19   8      688.45      729.12     40.08 o
   0  19   8     1056.88     1123.34     31.10 o
   1  19   8      772.71      903.37     37.66 o
   2  19   8       44.08       25.86     13.88 o
   3  19   8        5.76      -12.16     13.22 o
   4  19   8        9.24      -10.96     10.96 o
   5  19   8       10.29      -11.45     11.92 o
   6  19   8       28.81       44.41     13.72 o
   7  19   8       10.69       15.46     16.04 o
   8  19   8        3.56       14.91     12.04 o
   9  19   8        7.16        9.11     12.05 o
  10  19   8       24.76       18.72     12.51 o
 -11  20   8        5.17       -1.47     13.03 o
 -10  20   8       31.46       51.39     13.84 o
  -9  20   8      279.45      334.46     17.16 o
  -8  20   8       39.20       41.36     14.50 o
  -7  20   8      120.02       83.77     16.65 o
  -6  20   8      276.18      266.33     17.52 o
  -5  20   8        0.88       -0.73     13.00 o
  -4  20   8      715.05      855.27     33.91 o
  -3  20   8      306.59      256.59     18.72 o
  -2  20   8        7.78        9.11     13.59 o
  -1  20   8     1024.02      963.60     29.54 o
   0  20   8      191.10      152.77     16.54 o
   1  20   8      104.63       94.77     24.65 o
   2  20   8       19.03        7.81     13.81 o
   3  20   8       98.88      107.74     16.02 o
   4  20   8        3.17      -11.64     13.70 o
   5  20   8       25.50        4.02     16.02 o
   6  20   8      123.31      132.15     16.54 o
   7  20   8        5.47       19.96     13.90 o
   8  20   8        0.28      -13.02     13.04 o
   9  20   8        0.64      -13.47     13.47 o
 -10  21   8       31.60       30.20     15.78 o
  -9  21   8        9.92        4.89     12.98 o
  -8  21   8        4.29        2.19     15.15 o
  -7  21   8       60.31       33.34     15.57 o
  -6  21   8       76.55       75.33     14.83 o
  -5  21   8       20.11       38.48     16.61 o
  -4  21   8      270.45      269.02     18.86 o
  -3  21   8      152.89      180.63     20.06 o
  -2  21   8       36.07       21.34     14.18 o
  -1  21   8      437.55      496.99     22.97 o
   0  21   8        1.25       10.89     13.93 o
   1  21   8        0.29       12.22     14.39 o
   2  21   8        0.12      -13.11     13.11 o
   3  21   8       95.92      129.28     16.41 o
   4  21   8       12.06        7.42     19.23 o
   5  21   8       23.66       19.63     21.32 o
   6  21   8       98.70       78.27     18.17 o
   7  21   8      147.14      210.07     18.37 o
   8  21   8       13.90        5.96     14.86 o
  -9  22   8       10.00       25.54     16.29 o
  -8  22   8       13.08       26.69     18.21 o
  -7  22   8       11.62       -8.64     15.04 o
  -6  22   8       33.23       29.26     15.52 o
  -5  22   8       34.98       20.25     15.84 o
  -4  22   8       25.15       61.50     16.07 o
  -3  22   8       18.63       17.56     16.37 o
  -2  22   8        0.19      -13.50     13.50 o
  -1  22   8        1.91       12.47     14.69 o
   0  22   8       39.05       27.91     14.55 o
   1  22   8       31.41       20.73     14.28 o
   2  22   8      147.57      118.82     18.18 o
   3  22   8       35.92       47.25     15.14 o
   4  22   8       14.72       29.28     14.86 o
   5  22   8       41.27       34.70     17.26 o
   6  22   8        0.25      -18.10     19.64 o
   7  22   8       45.89       43.35     18.13 o
   8  22   8        8.27       26.82     17.62 o
  -8  23   8       20.76       49.39     26.31 o
  -7  23   8        5.38        5.55     17.87 o
  -6  23   8       38.79       20.31     16.26 o
  -5  23   8       32.61       34.33     15.63 o
  -4  23   8       40.84       69.73     16.36 o
  -3  23   8        4.47       10.16     14.27 o
  -2  23   8       54.90       52.07     16.11 o
  -1  23   8      173.69      198.65     18.44 o
   0  23   8       93.74      128.36     17.23 o
   1  23   8      280.49      340.93     23.67 o
   2  23   8       22.41        4.09     14.47 o
   3  23   8       41.83       39.49     15.70 o
   4  23   8       16.43        2.22     17.20 o
   5  23   8        0.65       -8.88     16.50 o
   6  23   8        1.08       -2.78     20.23 o
   7  23   8        7.09       12.78     24.55 o
  -7  24   8       47.65       34.39     23.99 o
  -6  24   8       94.22      120.99     21.57 o
  -5  24   8        6.22       -6.09     21.56 o
  -4  24   8        3.49       -2.90     14.93 o
  -3  24   8       67.45       93.09     17.72 o
  -2  24   8        1.01        5.31     15.32 o
  -1  24   8        3.34        5.90     15.37 o
   0  24   8       10.94        8.42     15.22 o
   1  24   8       28.39       34.58     15.80 o
   2  24   8        0.30       10.73     15.57 o
   3  24   8       39.06       55.96     16.67 o
   4  24   8        8.92        6.54     18.04 o
   5  24   8        1.38        6.85     21.68 o
   6  24   8        0.01       22.98     26.72 o
  -6  25   8       27.28       48.39     20.79 o
  -5  25   8        0.00       -8.72     16.17 o
  -4  25   8        1.49       -0.06     21.12 o
  -3  25   8       42.57       39.40     22.86 o
  -2  25   8        3.39      -10.82     15.35 o
  -1  25   8      147.49      113.64     18.95 o
   0  25   8       48.54       48.94     16.87 o
   1  25   8       42.12       50.63     19.03 o
   2  25   8        7.59       18.18     17.95 o
   3  25   8       89.88       76.21     17.86 o
   4  25   8        0.03       -4.30     18.14 o
   5  25   8        0.47      -19.67     21.86 o
  -5  26   8        6.13       26.23     17.43 o
  -4  26   8       31.41       35.82     17.86 o
  -3  26   8       93.31      101.10     18.97 o
  -2  26   8        3.01       -1.55     16.05 o
  -1  26   8        0.11       25.40     17.09 o
   0  26   8       23.18       37.60     24.82 o
   1  26   8        1.07       12.16     17.56 o
   2  26   8      153.14      105.01     21.47 o
   3  26   8       21.41       32.81     17.73 o
  -2  27   8       73.87      106.49     20.53 o
  -1  27   8       47.38       32.10     17.76 o
   0  27   8       28.53       15.28     17.86 o
 -15   1   9       96.03      123.07     10.76 o
 -14   1   9        0.23       -6.05      6.05 o
 -13   1   9       15.23       10.24      6.67 o
 -12   1   9       46.82       23.83      6.94 o
 -11   1   9       34.76       31.46      6.87 o
 -10   1   9        2.36       -1.69      6.30 o
  -9   1   9       86.81       91.77      6.53 o
  -8   1   9      246.07      264.80      7.74 o
  -7   1   9      207.74      176.42      6.65 o
  -6   1   9       17.25        6.08      4.31 o
  -5   1   9      235.42      199.11      5.86 o
  -4   1   9     2158.96     2300.32     20.11 o
  -3   1   9     2142.16     2107.61     19.43 o
  -2   1   9      382.24      453.07      9.28 o
  -1   1   9      237.92      240.94      6.76 o
   0   1   9     1620.31     1424.78     18.46 o
   1   1   9      194.44      150.51      6.08 o
   2   1   9     4264.94     4532.64     35.85 o
   3   1   9      244.84      270.33      6.73 o
   4   1   9        0.47       -4.09      4.09 o
   5   1   9       56.97       50.81      5.11 o
   6   1   9       20.41       17.79      4.89 o
   7   1   9        0.17        2.28      3.73 o
   8   1   9      276.10      297.30      8.76 o
   9   1   9        5.94       15.69      7.08 o
  10   1   9      264.80      295.90      8.90 o
  11   1   9      170.07      172.10      9.72 o
  12   1   9       59.03       35.42     11.82 o
  13   1   9       15.78       -4.11     12.96 o
  14   1   9        0.26       -0.42      8.61 o
 -15   2   9       62.76       27.73     10.14 o
 -14   2   9       53.25       51.68      7.15 o
 -13   2   9       12.80        4.84      7.69 o
 -12   2   9        1.19        4.31      8.03 o
 -11   2   9      598.34      561.70     12.15 o
 -10   2   9      283.19      224.14      8.92 o
  -9   2   9      647.84      661.20     11.83 o
  -8   2   9       18.15       31.82      5.52 o
  -7   2   9      213.37      234.21      7.27 o
  -6   2   9      429.66      447.81      8.75 o
  -5   2   9      422.06      377.23      8.02 o
  -4   2   9      190.16      172.46      5.44 o
  -3   2   9      389.88      357.84      7.29 o
  -2   2   9      647.21      749.59     14.63 o
  -1   2   9       11.21       11.96      6.88 o
   0   2   9      213.82      262.83      8.75 o
   1   2   9      354.72      365.73      7.53 o
   2   2   9     1181.86     1167.73     13.94 o
   3   2   9       85.81      100.57      5.83 o
   4   2   9       34.50       17.62      4.35 o
   5   2   9        6.58        9.43      4.31 o
   6   2   9        9.36       14.12      4.81 o
   7   2   9      134.48      163.06      7.03 o
   8   2   9      129.73      112.47      7.11 o
   9   2   9      462.92      457.33     11.25 o
  10   2   9      185.48      211.62      8.31 o
  11   2   9       48.37       76.49      7.23 o
  12   2   9       66.57       57.34     13.78 o
  13   2   9       12.23       -8.28      8.28 o
  14   2   9        7.90       -6.98     10.70 o
 -15   3   9       46.40       68.90     11.23 o
 -14   3   9       12.87       13.08      6.70 o
 -13   3   9       58.13       55.95      7.70 o
 -12   3   9      137.65      150.10     11.61 o
 -11   3   9      177.52      175.90      8.23 o
 -10   3   9      281.04      294.94      9.12 o
  -9   3   9       32.28       16.40      5.98 o
  -8   3   9      210.26      212.01      7.05 o
  -7   3   9       61.52       48.50      5.45 o
  -6   3   9      191.94      213.74      6.51 o
  -5   3   9     2116.46     2304.52     20.44 o
  -4   3   9       68.33       64.72      4.33 o
  -3   3   9     1242.26     1361.29     14.78 o
  -2   3   9     1824.97     1864.87     23.26 o
  -1   3   9      186.12      219.10      9.81 o
   0   3   9     2060.25     2077.58     25.68 o
   1   3   9      108.21      100.97      4.93 o
   2   3   9      211.50      247.45      6.86 o
   3   3   9     4337.92     4297.61     36.17 o
   4   3   9      185.75      221.92      6.48 o
   5   3   9      426.06      423.89      8.99 o
   6   3   9        1.48        3.50      4.39 o
   7   3   9        3.28        8.87      5.34 o
   8   3   9       83.86      111.98      8.79 o
   9   3   9      868.35      852.31     14.50 o
  10   3   9      101.87      111.72      9.03 o
  11   3   9       23.39       20.68      6.89 o
  12   3   9      216.41      237.68     11.96 o
  13   3   9       62.45       57.68     16.02 o
  14   3   9        0.00       -7.30      9.22 o
 -15   4   9       21.79       23.12     11.58 o
 -14   4   9        8.84       17.57      6.91 o
 -13   4   9        3.77       -0.72      7.01 o
 -12   4   9      124.19       96.63      8.42 o
 -11   4   9       99.89       94.73      7.83 o
 -10   4   9       91.06       88.21      7.77 o
  -9   4   9      111.42      114.93      7.52 o
  -8   4   9      160.81      219.28      7.84 o
  -7   4   9      269.64      247.96      8.48 o
  -6   4   9     1098.76     1042.57     13.46 o
  -5   4   9      124.52      152.65      5.90 o
  -4   4   9     1689.96     1598.08     18.21 o
  -3   4   9       15.67       23.27      4.77 o
  -2   4   9      191.26      157.86      9.66 o
  -1   4   9      719.29      744.16     18.68 o
   0   4   9       35.61       31.05      5.00 o
   1   4   9     3890.53     4185.24     37.02 o
   2   4   9      833.21      966.51     12.05 o
   3   4   9      559.02      647.16      9.60 o
   4   4   9      111.86      113.82      5.36 o
   5   4   9       11.93       16.65      4.78 o
   6   4   9       24.76       29.64      4.73 o
   7   4   9       19.97       15.29      5.78 o
   8   4   9       24.68       24.82      5.79 o
   9   4   9       22.67       56.39      6.87 o
  10   4   9      201.28      150.93      7.67 o
  11   4   9      205.58      268.49     10.62 o
  12   4   9       90.02       95.76     10.32 o
  13   4   9        0.01       -5.31      8.73 o
 -15   5   9       49.02       55.17     10.09 o
 -14   5   9      100.63      112.41      8.31 o
 -13   5   9       19.34       19.85      7.55 o
 -12   5   9        1.78       -6.65      6.65 o
 -11   5   9      443.12      513.73     12.86 o
 -10   5   9      158.15      172.75      8.86 o
  -9   5   9      119.95       99.43      8.13 o
  -8   5   9       62.88       83.48      7.54 o
  -7   5   9     1147.29     1157.79     15.51 o
  -6   5   9      411.25      535.95     10.91 o
  -5   5   9      289.51      273.12      8.14 o
  -4   5   9      326.01      360.68      8.98 o
  -3   5   9      135.99      165.61     12.26 o
  -2   5   9     1683.85     1716.25     24.48 o
  -1   5   9     1409.33     1439.74     23.79 o
   0   5   9     2005.94     2127.55     24.31 o
   1   5   9        0.80        6.39      4.55 o
   2   5   9        0.18       16.08      4.70 o
   3   5   9      328.94      384.43      9.06 o
   4   5   9      514.65      513.46      9.64 o
   5   5   9     1584.64     1517.36     17.55 o
   6   5   9       48.85       46.38      5.88 o
   7   5   9      261.71      303.24      9.06 o
   8   5   9        0.89       -5.45      5.45 o
   9   5   9        6.89        9.86      6.02 o
  10   5   9       24.59       11.81      6.32 o
  11   5   9       28.46       16.48      6.02 o
  12   5   9       16.81       19.91     13.93 o
  13   5   9       39.04       36.30     13.16 o
 -15   6   9       21.92       -0.84     11.80 o
 -14   6   9        2.92       -5.50      6.97 o
 -13   6   9       85.54      118.85      8.85 o
 -12   6   9        8.80        4.78      9.75 o
 -11   6   9      219.78      245.05     10.90 o
 -10   6   9        0.88       -4.19      6.61 o
  -9   6   9       18.70       23.58      6.74 o
  -8   6   9      583.29      528.88     11.53 o
  -7   6   9      330.50      337.04     11.57 o
  -6   6   9      166.56      174.35      7.64 o
  -5   6   9      295.39      291.76      8.73 o
  -4   6   9       12.76        2.21      5.25 o
  -3   6   9       18.66        4.66      5.80 o
  -2   6   9     2015.53     2252.43     29.51 o
  -1   6   9      628.73      643.58     17.54 o
   0   6   9        2.13       -4.62      5.84 o
   1   6   9       80.17       69.44      5.54 o
   2   6   9     6037.70     5971.47     50.66 o
   3   6   9      224.05      275.94      7.55 o
   4   6   9      295.30      289.34      8.04 o
   5   6   9     3598.43     3464.18     31.38 o
   6   6   9     1032.71      976.77     14.20 o
   7   6   9      464.19      400.97     10.57 o
   8   6   9      796.15      907.06     15.11 o
   9   6   9        6.65        1.55      6.54 o
  10   6   9       15.40       -4.66      6.52 o
  11   6   9      149.63      102.33      8.33 o
  12   6   9        6.74        0.07      7.94 o
  13   6   9       33.98       30.71     13.63 o
 -15   7   9        0.94        0.31      8.39 o
 -14   7   9        5.55       24.80      7.65 o
 -13   7   9        7.89        9.81      7.50 o
 -12   7   9       17.69       17.49      7.66 o
 -11   7   9      264.95      267.72     10.49 o
 -10   7   9      155.08      138.07      8.77 o
  -9   7   9       39.34       30.33      7.17 o
  -8   7   9      552.71      648.13     12.60 o
  -7   7   9       68.30       61.82      6.67 o
  -6   7   9      541.74      679.50     14.78 o
  -5   7   9      566.10      628.04     12.53 o
  -4   7   9     3543.87     3758.80     36.05 o
  -3   7   9      833.30      858.54     14.33 o
  -2   7   9      431.33      435.62     10.90 o
  -1   7   9     2220.00     2516.44     35.59 o
   0   7   9     1302.74     1449.47     34.94 o
   1   7   9      165.29      190.39      7.99 o
   2   7   9     1567.95     1547.57     18.10 o
   3   7   9        0.02       -4.33      4.42 o
   4   7   9     1647.09     1599.17     17.35 o
   5   7   9       10.92        4.30      5.65 o
   6   7   9      370.10      357.19      9.27 o
   7   7   9      132.38      147.64      8.35 o
   8   7   9     1396.24     1329.08     18.54 o
   9   7   9       81.59      101.18      7.68 o
  10   7   9        1.15        4.89      6.68 o
  11   7   9        0.46       -0.96      6.43 o
  12   7   9        0.00       -2.01      9.10 o
  13   7   9       27.42       -2.31     10.19 o
 -15   8   9        8.96       12.70      8.92 o
 -14   8   9       18.28       20.88      7.62 o
 -13   8   9       44.37       36.19      8.28 o
 -12   8   9       51.95       49.85      8.34 o
 -11   8   9        0.09       -3.87      8.06 o
 -10   8   9      119.51      113.92      8.26 o
  -9   8   9        0.98       -6.53      6.53 o
  -8   8   9       70.36       37.20      8.24 o
  -7   8   9      131.81      138.21      7.37 o
  -6   8   9      259.05      192.01      7.89 o
  -5   8   9       59.60       68.64      5.67 o
  -4   8   9      465.21      546.70     10.44 o
  -3   8   9      450.76      512.80     15.85 o
  -2   8   9      170.87      206.13      8.80 o
  -1   8   9       44.93       45.70      8.38 o
   0   8   9       65.45       88.80      7.89 o
   1   8   9       17.01        3.61      5.93 o
   2   8   9       99.82      146.86      5.89 o
   3   8   9      104.03       79.24      5.84 o
   4   8   9       42.10       48.68      5.62 o
   5   8   9        5.08        3.51      6.04 o
   6   8   9      130.63      169.78      9.98 o
   7   8   9      317.50      350.24     10.58 o
   8   8   9      151.74      204.16      8.85 o
   9   8   9        5.37       -5.47      6.42 o
  10   8   9      752.34      757.86     13.99 o
  11   8   9        4.38       -3.57      7.71 o
  12   8   9        0.13       -7.57      7.57 o
  13   8   9        3.51        8.31      8.70 o
 -14   9   9       29.02       24.36      8.06 o
 -13   9   9       25.76       18.05      8.03 o
 -12   9   9       66.02       71.35      8.89 o
 -11   9   9       97.24      124.44      8.86 o
 -10   9   9      136.52      140.99      8.89 o
  -9   9   9      164.23      173.68      9.69 o
  -8   9   9       44.56       31.09      6.55 o
  -7   9   9       11.57       14.45      5.79 o
  -6   9   9     1372.93     1401.83     17.38 o
  -5   9   9      528.07      568.27     11.44 o
  -4   9   9        0.01        7.70      4.92 o
  -3   9   9      269.36      304.25      8.41 o
  -2   9   9      864.90      925.24     22.30 o
  -1   9   9      744.43      813.53     19.10 o
   0   9   9      151.40      171.03      9.75 o
   1   9   9      128.98      131.99      6.45 o
   2   9   9       60.45       71.10      5.99 o
   3   9   9       47.99       44.09      5.45 o
   4   9   9      206.45      207.85     10.21 o
   5   9   9      466.89      472.11     11.20 o
   6   9   9     1574.24     1575.91     19.84 o
   7   9   9      228.11      223.23     15.87 o
   8   9   9       72.19       65.30      7.80 o
   9   9   9        0.09       -6.50      6.50 o
  10   9   9       87.71       90.72      8.30 o
  11   9   9       85.39       87.20      7.52 o
  12   9   9       26.04       39.22      9.84 o
  13   9   9        1.18        1.77      9.41 o
 -14  10   9        0.20       -6.28      7.99 o
 -13  10   9        6.62       -2.31      7.82 o
 -12  10   9       94.96       80.61      8.88 o
 -11  10   9       75.77       66.39      8.70 o
 -10  10   9       70.11       79.05      8.60 o
  -9  10   9      166.33      130.83      9.04 o
  -8  10   9        0.46       -4.24      5.89 o
  -7  10   9       74.14       89.97      6.96 o
  -6  10   9      229.06      163.46      7.45 o
  -5  10   9      756.00      762.98     13.14 o
  -4  10   9      123.87      126.49      7.13 o
  -3  10   9      895.92      897.48     14.17 o
  -2  10   9     1768.39     1792.97     23.63 o
  -1  10   9      681.74      647.08     18.01 o
   0  10   9      450.05      398.15     11.71 o
   1  10   9        0.00        5.60      5.40 o
   2  10   9      476.51      470.99     10.68 o
   3  10   9      361.72      365.46      9.09 o
   4  10   9        4.33       -1.28      5.46 o
   5  10   9     2185.70     2155.82     24.28 o
   6  10   9      226.46      210.65      8.84 o
   7  10   9       99.70       92.53      9.57 o
   8  10   9      476.02      439.27     14.77 o
   9  10   9       31.01       27.78      7.37 o
  10  10   9      117.41      125.71     10.71 o
  11  10   9        8.17       -5.69      7.20 o
  12  10   9       35.15       37.29      9.06 o
 -14  11   9        0.60       -8.38      8.38 o
 -13  11   9        0.00       -7.78      7.78 o
 -12  11   9        0.10        5.18      8.03 o
 -11  11   9       11.43        8.88      7.92 o
 -10  11   9      224.85      184.17     10.29 o
  -9  11   9      200.71      250.73     10.71 o
  -8  11   9       16.22       19.01      6.68 o
  -7  11   9      477.59      456.52     10.92 o
  -6  11   9      294.92      284.73      9.28 o
  -5  11   9       76.16       55.39      6.39 o
  -4  11   9        8.34       23.32      5.70 o
  -3  11   9     3067.40     3139.48     32.29 o
  -2  11   9       89.69      106.12      9.62 o
  -1  11   9     1087.98     1183.02     27.62 o
   0  11   9       48.26       67.98      9.05 o
   1  11   9     1444.01     1531.16     20.81 o
   2  11   9       27.88       21.34      5.97 o
   3  11   9      163.51      172.94      7.35 o
   4  11   9      283.71      257.22      9.77 o
   5  11   9      808.54      869.49     15.12 o
   6  11   9        5.34       -6.73      6.89 o
   7  11   9      204.07      196.75      9.87 o
   8  11   9      853.82      987.13     18.26 o
   9  11   9        1.44        2.77      7.40 o
  10  11   9       18.12       20.74      7.86 o
  11  11   9       18.80       41.54      8.12 o
  12  11   9        0.62        1.08      6.84 o
 -14  12   9       19.64        8.30     10.03 o
 -13  12   9       46.01       38.87      9.00 o
 -12  12   9       51.66       48.79      8.76 o
 -11  12   9       14.44       16.27      8.05 o
 -10  12   9        0.04       -6.82      7.89 o
  -9  12   9      420.73      403.86     15.06 o
  -8  12   9      160.16      192.74      9.71 o
  -7  12   9      120.34      118.74      7.74 o
  -6  12   9        3.03       -4.60      6.31 o
  -5  12   9        2.83       -3.70      5.93 o
  -4  12   9      102.34       72.41      6.47 o
  -3  12   9      209.25      227.43      9.91 o
  -2  12   9      286.63      320.84     12.64 o
  -1  12   9      425.74      466.84     16.44 o
   0  12   9      157.79      144.72     11.47 o
   1  12   9      667.01      575.17     14.94 o
   2  12   9      467.30      515.79     12.10 o
   3  12   9      137.02      144.40      7.90 o
   4  12   9      578.68      640.91     13.62 o
   5  12   9      440.05      473.58     11.91 o
   6  12   9       29.86       -1.25      6.94 o
   7  12   9       58.36       37.80      8.11 o
   8  12   9      179.78      136.80      9.63 o
   9  12   9      444.68      464.07     13.55 o
  10  12   9       20.60       26.10      8.33 o
  11  12   9        2.26       -7.51      7.51 o
  12  12   9       10.43        0.58      7.76 o
 -13  13   9        1.05       -2.21      8.53 o
 -12  13   9        3.02        5.90      8.23 o
 -11  13   9        6.84       10.56      8.42 o
 -10  13   9       21.67       38.89      8.15 o
  -9  13   9       54.13       51.74      8.50 o
  -8  13   9       32.45       30.14      7.27 o
  -7  13   9        5.48        6.60      6.37 o
  -6  13   9      268.09      276.23      9.70 o
  -5  13   9      113.10      100.25      7.77 o
  -4  13   9        5.85        0.58      6.41 o
  -3  13   9      294.07      281.43     11.80 o
  -2  13   9      286.52      261.88     12.34 o
  -1  13   9      751.32      889.70     22.08 o
   0  13   9      621.16      624.37     20.63 o
   1  13   9      242.02      302.03     12.02 o
   2  13   9      550.21      495.09     13.85 o
   3  13   9        0.85       -6.59      6.59 o
   4  13   9     1116.48      927.16     16.29 o
   5  13   9     1349.59     1496.53     20.54 o
   6  13   9      269.73      235.11     10.27 o
   7  13   9       11.25       -5.10      7.96 o
   8  13   9       52.54       49.80      8.69 o
   9  13   9      144.21      213.06     11.23 o
  10  13   9        5.78        4.95      8.18 o
  11  13   9        0.10        8.80      8.27 o
  12  13   9        1.29       -7.87      7.87 o
 -13  14   9       81.13       96.30     11.23 o
 -12  14   9       32.55       43.08     11.16 o
 -11  14   9       20.39       31.96      9.81 o
 -10  14   9       15.72       22.51      8.85 o
  -9  14   9        1.71       -3.85      8.25 o
  -8  14   9       12.61       10.45      7.82 o
  -7  14   9      337.42      278.10     10.82 o
  -6  14   9        4.23       -1.96      7.02 o
  -5  14   9       11.95        5.47      7.09 o
  -4  14   9      178.85      154.46     12.64 o
  -3  14   9      598.63      578.09     19.08 o
  -2  14   9      971.38      906.60     25.73 o
  -1  14   9       92.10       69.98     12.92 o
   0  14   9      184.19      153.61     12.69 o
   1  14   9       81.89       70.36     10.25 o
   2  14   9      247.26      240.67     12.04 o
   3  14   9      882.67      886.97     18.43 o
   4  14   9       26.38       16.73      7.64 o
   5  14   9       24.53       50.07      7.78 o
   6  14   9        2.81        0.71      7.41 o
   7  14   9       24.71       24.55      8.41 o
   8  14   9        9.52        5.71      8.19 o
   9  14   9       81.20       97.55      9.95 o
  10  14   9       32.31       45.36      9.27 o
  11  14   9       91.13       72.91      9.33 o
 -13  15   9        0.99       -2.05      9.85 o
 -12  15   9       17.84       30.54     10.16 o
 -11  15   9       33.41       29.00     12.22 o
 -10  15   9        1.72        6.33      8.97 o
  -9  15   9        0.26        2.19      8.75 o
  -8  15   9       35.48        4.36      8.16 o
  -7  15   9      341.55      332.44     12.65 o
  -6  15   9      142.46      162.13     11.13 o
  -5  15   9      365.76      348.01     12.40 o
  -4  15   9      219.47      212.15     13.05 o
  -3  15   9     2293.34     2445.64     58.56 o
  -2  15   9      406.52      485.55     20.85 o
  -1  15   9       16.17       33.45     15.41 o
   0  15   9      172.95      177.59     15.43 o
   1  15   9      182.27      117.00     12.35 o
   2  15   9        8.59       41.75     10.47 o
   3  15   9       56.64       56.00     10.22 o
   4  15   9      396.44      339.88     12.99 o
   5  15   9      101.50       76.29      9.01 o
   6  15   9      370.98      394.25     13.36 o
   7  15   9        1.54        4.48      8.89 o
   8  15   9        1.20       -7.36      8.52 o
   9  15   9       54.15       39.18      9.32 o
  10  15   9        0.00        7.55      9.72 o
  11  15   9       17.19       19.68      8.95 o
 -12  16   9        4.18        2.54     10.19 o
 -11  16   9       20.71       36.66     10.38 o
 -10  16   9        7.35       13.45      9.87 o
  -9  16   9       66.67       96.23     12.36 o
  -8  16   9      282.76      258.74     12.58 o
  -7  16   9      759.71      730.53     17.78 o
  -6  16   9      355.22      363.57     13.90 o
  -5  16   9       22.10       35.48     16.48 o
  -4  16   9       22.65        4.54     11.21 o
  -3  16   9      378.03      394.84     19.83 o
  -2  16   9      166.01      136.25     15.34 o
  -1  16   9       63.65       36.71     13.88 o
   0  16   9       29.36       45.28     17.60 o
   1  16   9      135.65      119.21     14.76 o
   2  16   9       96.43      125.19     12.83 o
   3  16   9      490.74      418.86     16.33 o
   4  16   9        5.02        0.80      9.39 o
   5  16   9        8.46        0.65      8.22 o
   6  16   9      344.42      304.20     13.67 o
   7  16   9       82.09      110.77     11.66 o
   8  16   9       44.11       16.12      9.90 o
   9  16   9        2.60       -8.50      9.41 o
  10  16   9       49.62       73.47     11.19 o
  11  16   9       12.91       -1.50      9.72 o
 -12  17   9      253.05      342.94     16.96 o
 -11  17   9       64.27       94.15     13.06 o
 -10  17   9      117.10      105.95     16.46 o
  -9  17   9      180.92      276.97     14.02 o
  -8  17   9      154.70      168.15     12.61 o
  -7  17   9      225.81      286.09     13.82 o
  -6  17   9        7.97        5.78      9.30 o
  -5  17   9      202.01      157.27     14.40 o
  -4  17   9      326.67      330.18     18.39 o
  -3  17   9      916.57      925.62     27.99 o
  -2  17   9       31.09       30.73     13.24 o
  -1  17   9      197.94      158.06     15.76 o
   0  17   9     1079.41     1142.33     30.56 o
   1  17   9       14.91       22.24     13.63 o
   2  17   9        5.38       -0.41     12.69 o
   3  17   9      480.19      483.92     18.72 o
   4  17   9       53.55       33.12     11.59 o
   5  17   9      225.83      198.36     12.89 o
   6  17   9      561.72      492.86     28.22 o
   7  17   9       31.47       47.49     11.95 o
   8  17   9       67.42       84.09     11.37 o
   9  17   9        1.98       -2.69     10.04 o
  10  17   9       15.92        1.56     11.23 o
 -11  18   9       17.40       -3.31     11.89 o
 -10  18   9       21.92        0.78     12.12 o
  -9  18   9       12.11       12.66     11.27 o
  -8  18   9      250.36      236.00     20.21 o
  -7  18   9      145.10      156.88     13.22 o
  -6  18   9      297.18      291.75     15.00 o
  -5  18   9      387.66      446.67     19.65 o
  -4  18   9      762.95      888.67     29.31 o
  -3  18   9        1.12       -6.31     12.76 o
  -2  18   9       71.57      111.24     15.32 o
  -1  18   9       78.17      106.66     14.93 o
   0  18   9      227.25      179.85     16.95 o
   1  18   9        4.92       -5.90     12.64 o
   2  18   9      319.77      369.87     19.64 o
   3  18   9      157.03      211.73     21.68 o
   4  18   9        9.16       -4.73     11.15 o
   5  18   9      405.30      341.43     17.01 o
   6  18   9       39.37       45.85     13.39 o
   7  18   9       30.15       22.45     11.75 o
   8  18   9       88.18      108.25     13.29 o
   9  18   9        0.12        1.22     11.94 o
  10  18   9       53.75       71.40     13.43 o
 -11  19   9        2.89        6.10     13.07 o
 -10  19   9        7.22       -4.76     12.18 o
  -9  19   9      288.62      334.32     18.27 o
  -8  19   9        0.10        4.53     12.73 o
  -7  19   9       39.06       33.62     13.80 o
  -6  19   9      418.76      360.08     24.34 o
  -5  19   9      124.19      112.51     16.41 o
  -4  19   9      193.63      190.53     17.43 o
  -3  19   9       99.37      108.55     15.70 o
  -2  19   9        1.19      -10.91     13.09 o
  -1  19   9       74.93       58.47     14.68 o
   0  19   9       90.37       93.04     15.08 o
   1  19   9       27.70       33.77     13.83 o
   2  19   9      195.22      212.50     17.05 o
   3  19   9      184.81      166.68     16.92 o
   4  19   9      356.93      353.73     18.91 o
   5  19   9       52.70       41.50     21.78 o
   6  19   9       15.19        7.39     13.09 o
   7  19   9       72.46       72.84     20.08 o
   8  19   9       28.71       40.51     14.09 o
   9  19   9       36.48       12.83     12.72 o
 -10  20   9        2.57        5.11     14.86 o
  -9  20   9      107.93       72.51     18.88 o
  -8  20   9        4.68       13.42     15.02 o
  -7  20   9       84.93       71.87     13.58 o
  -6  20   9       22.19       14.86     13.38 o
  -5  20   9        0.13      -12.13     12.52 o
  -4  20   9        0.40       11.29     12.92 o
  -3  20   9       93.63       95.24     16.33 o
  -2  20   9       16.11       14.64     15.48 o
  -1  20   9       30.68       41.26     14.98 o
   0  20   9        1.26        5.71     13.35 o
   1  20   9       94.01      139.14     17.27 o
   2  20   9        4.91        7.83     13.94 o
   3  20   9       22.89       28.35     14.35 o
   4  20   9       15.72       17.93     14.19 o
   5  20   9      165.35      163.50     20.37 o
   6  20   9       14.00       26.96     27.95 o
   7  20   9       54.81       76.15     14.88 o
   8  20   9       13.54       -8.42     13.79 o
  -9  21   9       27.12       17.29     19.31 o
  -8  21   9        0.47       -3.68     15.39 o
  -7  21   9        0.91      -15.21     15.21 o
  -6  21   9       65.27       34.20     13.85 o
  -5  21   9       53.21       48.52     17.02 o
  -4  21   9       31.23       17.10     16.04 o
  -3  21   9      105.99      132.12     17.51 o
  -2  21   9        0.12        3.35     13.97 o
  -1  21   9       17.43       14.27     14.76 o
   0  21   9      144.64      158.07     16.84 o
   1  21   9       28.90       19.93     14.78 o
   2  21   9      125.21      139.22     26.03 o
   3  21   9        1.82       -1.19     13.81 o
   4  21   9      171.83      154.40     17.50 o
   5  21   9       12.13       12.88     16.75 o
   6  21   9        0.03      -12.79     17.03 o
   7  21   9        8.14       -3.14     16.48 o
   8  21   9        0.14      -10.35     13.67 o
  -9  22   9       53.45       45.81     19.62 o
  -8  22   9       64.80       79.69     23.73 o
  -7  22   9        6.76       22.03     17.68 o
  -6  22   9       44.65       35.18     15.38 o
  -5  22   9      165.78      139.06     16.14 o
  -4  22   9       11.29      -11.91     13.30 o
  -3  22   9       64.99       81.64     16.15 o
  -2  22   9       78.87       60.35     16.36 o
  -1  22   9       10.64       -7.27     15.73 o
   0  22   9        0.26       -8.14     14.01 o
   1  22   9        0.46       -4.77     14.34 o
   2  22   9       55.20       44.09     15.60 o
   3  22   9       33.17       35.63     15.55 o
   4  22   9        7.93       -2.12     15.75 o
   5  22   9        8.84       12.27     23.68 o
   6  22   9       30.46       47.68     18.25 o
   7  22   9        0.38      -11.28     16.04 o
  -8  23   9        0.22      -21.00     21.00 o
  -7  23   9       57.52       83.76     20.68 o
  -6  23   9       19.00       25.32     18.64 o
  -5  23   9        2.86      -16.23     16.23 o
  -4  23   9       60.03       53.55     16.80 o
  -3  23   9        6.13        3.25     15.11 o
  -2  23   9      117.18      120.79     17.99 o
  -1  23   9        0.21        7.06     15.14 o
   0  23   9       23.97       44.18     16.02 o
   1  23   9       14.54        8.27     14.77 o
   2  23   9       25.68       23.82     15.58 o
   3  23   9        2.08      -14.39     14.39 o
   4  23   9       21.39       21.20     18.00 o
   5  23   9       21.62       25.81     22.06 o
   6  23   9        2.15      -22.58     22.58 o
  -7  24   9       75.27       35.99     24.05 o
  -6  24   9       45.26       40.57     20.26 o
  -5  24   9        5.39       17.75     16.52 o
  -4  24   9       38.68       39.01     17.07 o
  -3  24   9        7.61        0.38     15.75 o
  -2  24   9       17.17       29.91     16.27 o
  -1  24   9       28.04       36.90     16.20 o
   0  24   9      113.98       96.72     18.38 o
   1  24   9       49.28       36.22     15.58 o
   2  24   9       33.42       34.86     17.86 o
   3  24   9       13.09       28.94     16.24 o
   4  24   9       69.38       63.19     20.20 o
   5  24   9        0.45        3.41     24.08 o
  -5  25   9        0.31        5.88     16.25 o
  -4  25   9        2.58      -24.98     24.98 o
  -3  25   9        1.10      -16.31     16.31 o
  -2  25   9       55.83       45.70     17.95 o
  -1  25   9       17.07      -11.21     15.89 o
   0  25   9       82.15       80.45     17.82 o
   1  25   9      139.84      141.03     19.81 o
   2  25   9        6.67       18.89     16.15 o
   3  25   9       45.98       51.09     23.21 o
   4  25   9        0.37      -13.64     18.99 o
  -3  26   9       25.65       25.01     17.90 o
  -2  26   9       45.24       60.41     18.66 o
  -1  26   9       44.43       41.45     17.51 o
   0  26   9       15.24       17.14     17.67 o
   1  26   9        7.37       19.35     17.22 o
   2  26   9       26.22       34.32     18.17 o
 -15   0  10       22.27       38.88     10.11 o
 -14   0  10        8.75       -9.79      9.79 o
 -13   0  10        3.64        6.57     10.67 o
 -12   0  10       49.73       38.96     10.44 o
 -11   0  10      310.11      272.04     17.69 o
 -10   0  10        0.66        4.64      9.16 o
  -9   0  10      235.08      210.25     11.49 o
  -8   0  10       90.60      102.87      9.26 o
  -7   0  10      661.19      566.33     15.68 o
  -6   0  10     4794.80     4648.16     50.08 o
  -5   0  10      555.01      486.08     13.39 o
  -4   0  10     2718.94     2846.14     38.96 o
  -3   0  10       57.16       65.51      7.55 o
  -2   0  10       11.65        8.59      6.19 o
  -1   0  10     1257.73     1229.90     19.01 o
   0   0  10        2.00       32.24      6.60 o
   1   0  10     2305.12     2120.00     53.11 o
   2   0  10      291.75      285.32     14.12 o
   3   0  10      150.93      235.15     12.42 o
   4   0  10       10.33        7.77      6.88 o
   5   0  10      139.49      148.03      9.71 o
   6   0  10     5193.18     4779.67     55.70 o
   7   0  10     1244.03     1455.64     27.45 o
   8   0  10      846.95      651.05     19.14 o
   9   0  10      616.91      441.64     26.94 o
  10   0  10       12.24       12.91     10.07 o
  11   0  10      798.80      727.37     19.78 o
  12   0  10      218.35      215.04     21.97 o
  13   0  10        0.36        2.30     14.01 o
 -15   1  10        5.70        6.88      7.52 o
 -14   1  10       79.73       82.53      8.33 o
 -13   1  10       20.40        7.90      7.98 o
 -12   1  10       59.54       56.40      7.99 o
 -11   1  10      174.62      143.36      8.53 o
 -10   1  10      135.99      121.09      8.05 o
  -9   1  10       58.80       57.87      6.56 o
  -8   1  10       32.81       36.35      5.90 o
  -7   1  10        3.20       -6.26      6.26 o
  -6   1  10       93.52      110.11      6.01 o
  -5   1  10       33.64       25.85      4.41 o
  -4   1  10        0.14       -3.64      3.64 o
  -3   1  10        3.32       -4.04      4.04 o
  -2   1  10      906.04      851.82     12.96 o
  -1   1  10      635.84      555.09      9.44 o
   0   1  10       66.61       57.84      5.82 o
   1   1  10     1790.67     1701.11     19.24 o
   2   1  10     1122.58     1221.03     15.38 o
   3   1  10     4022.35     3951.20     32.86 o
   4   1  10      275.09      290.81      7.40 o
   5   1  10      469.68      477.14     10.28 o
   6   1  10     1262.18     1220.42     15.88 o
   7   1  10       14.77       -2.54      6.82 o
   8   1  10      292.45      356.65     11.21 o
   9   1  10       21.68       11.25      6.91 o
  10   1  10      200.10      291.65      9.81 o
  11   1  10       10.09       13.36      6.57 o
  12   1  10        0.66       -8.57      8.57 o
  13   1  10       29.45       15.23     15.49 o
 -15   2  10       36.38       27.35      8.48 o
 -14   2  10        0.59       -7.19      7.19 o
 -13   2  10       19.70        5.65      6.98 o
 -12   2  10       71.75      129.04      8.44 o
 -11   2  10        5.18        9.39      6.54 o
 -10   2  10       76.55      112.11      7.51 o
  -9   2  10      519.06      481.75     10.81 o
  -8   2  10        8.02       14.66      5.78 o
  -7   2  10      377.82      347.52      8.68 o
  -6   2  10     1457.72     1331.80     14.53 o
  -5   2  10        2.12        2.06      4.12 o
  -4   2  10      150.92      102.69      5.09 o
  -3   2  10      305.92      331.33      7.51 o
  -2   2  10      309.73      294.81      8.67 o
  -1   2  10     2511.97     2560.78     30.40 o
   0   2  10        0.11       -3.07      4.42 o
   1   2  10     2853.72     2769.76     26.57 o
   2   2  10      486.87      471.14      9.24 o
   3   2  10      809.56      740.64     11.45 o
   4   2  10      172.78      208.12      6.66 o
   5   2  10       66.43       76.90      5.94 o
   6   2  10      808.94      893.07     14.30 o
   7   2  10     1099.68     1007.06     15.39 o
   8   2  10      307.84      377.09     10.30 o
   9   2  10      571.18      660.24     13.69 o
  10   2  10       48.41       50.74      7.25 o
  11   2  10       40.67       42.66     11.16 o
  12   2  10      267.96      270.13     12.68 o
  13   2  10        0.09       -1.57      9.22 o
 -15   3  10       28.60       21.43      8.67 o
 -14   3  10      215.87      236.34     10.59 o
 -13   3  10        5.76       11.88      7.52 o
 -12   3  10       19.21       12.04      7.39 o
 -11   3  10      185.37      246.75      9.28 o
 -10   3  10       63.80       44.42      6.78 o
  -9   3  10      120.32      117.80      7.58 o
  -8   3  10      370.44      322.92      9.28 o
  -7   3  10        0.94       -5.03      5.03 o
  -6   3  10        4.34       -4.77      4.77 o
  -5   3  10      492.56      420.85      8.36 o
  -4   3  10       34.88       32.52      5.00 o
  -3   3  10      446.75      497.22      9.25 o
  -2   3  10      176.76      122.77      6.58 o
  -1   3  10      674.84      831.95     19.61 o
   0   3  10       21.03       55.47      6.70 o
   1   3  10       15.65       11.81      4.32 o
   2   3  10     1045.23      980.24     14.44 o
   3   3  10        0.25       -4.77      4.77 o
   4   3  10       38.16       37.42      5.40 o
   5   3  10     1520.55     1586.86     16.00 o
   6   3  10        0.21       -6.04      6.04 o
   7   3  10      769.01      646.98     12.93 o
   8   3  10      763.77      748.62     13.92 o
   9   3  10      111.22      120.51      8.22 o
  10   3  10      274.74      239.53     15.19 o
  11   3  10        4.71        1.94      9.11 o
  12   3  10        0.31      -11.69     11.91 o
  13   3  10      213.28      241.84     12.88 o
 -15   4  10       58.88       65.01      9.43 o
 -14   4  10        4.01        6.48      7.60 o
 -13   4  10        2.39       -7.57      7.57 o
 -12   4  10       56.38       65.99     11.27 o
 -11   4  10        2.75       -6.77      6.77 o
 -10   4  10      194.78      215.05      9.66 o
  -9   4  10      145.92      164.76      8.38 o
  -8   4  10        9.45       25.10      6.43 o
  -7   4  10        6.09       16.01      5.46 o
  -6   4  10      817.05      843.58     12.61 o
  -5   4  10       64.79       52.40      5.38 o
  -4   4  10      626.28      591.50     12.41 o
  -3   4  10       17.63       13.97      5.21 o
  -2   4  10       50.75       35.21      6.93 o
  -1   4  10      557.48      613.51     14.98 o
   0   4  10      100.26       94.34      7.35 o
   1   4  10       13.68        5.87      4.78 o
   2   4  10     2184.10     2086.87     21.16 o
   3   4  10        0.00        3.53      4.86 o
   4   4  10     1374.52     1421.03     17.13 o
   5   4  10      326.59      304.29      8.37 o
   6   4  10      152.79      113.61      6.09 o
   7   4  10      356.32      326.54      8.68 o
   8   4  10      198.42      237.38      8.89 o
   9   4  10       24.97       19.02      7.16 o
  10   4  10       10.21       40.41      7.64 o
  11   4  10      212.36      202.36      9.01 o
  12   4  10       44.45       17.03      9.35 o
  13   4  10       45.66       65.45     10.49 o
 -15   5  10       40.46       32.89      9.28 o
 -14   5  10       14.20        6.50      8.32 o
 -13   5  10       76.65       90.20      8.84 o
 -12   5  10       16.78        5.36      8.29 o
 -11   5  10       32.11       24.69      8.28 o
 -10   5  10        4.63       -6.11      6.93 o
  -9   5  10      252.18      272.12     12.58 o
  -8   5  10      714.44      714.96     13.26 o
  -7   5  10      524.02      661.65     12.53 o
  -6   5  10       81.40       90.99      7.11 o
  -5   5  10      197.48      185.53      7.76 o
  -4   5  10     1271.59     1457.17     17.98 o
  -3   5  10      782.27      839.72     15.59 o
  -2   5  10      693.29      606.47     14.79 o
  -1   5  10     1582.22     1603.53     33.63 o
   0   5  10       76.95      112.53      8.63 o
   1   5  10        4.57       -2.61      4.67 o
   2   5  10      724.66      742.67     14.76 o
   3   5  10       92.83       81.86      6.00 o
   4   5  10       11.96       17.08      5.29 o
   5   5  10      234.13      255.50      8.09 o
   6   5  10        0.04       -5.41      5.41 o
   7   5  10     2219.11     2475.90     24.53 o
   8   5  10       11.13        0.32      5.97 o
   9   5  10        1.79       -4.89      6.61 o
  10   5  10      122.42      125.03      8.73 o
  11   5  10        8.99       -2.10      6.83 o
  12   5  10       24.06        7.12      8.97 o
  13   5  10       12.28        7.84      9.57 o
 -15   6  10       18.48       22.00      7.57 o
 -14   6  10       11.13       12.29      8.27 o
 -13   6  10       52.64       36.62      8.34 o
 -12   6  10       10.93        6.61      7.80 o
 -11   6  10      136.76      114.48      9.61 o
 -10   6  10      161.59      108.79      8.64 o
  -9   6  10      181.34      154.64      9.02 o
  -8   6  10       30.00       33.64      6.63 o
  -7   6  10      170.12      198.15      8.62 o
  -6   6  10     2566.09     2367.42     26.77 o
  -5   6  10       51.78       53.26      6.46 o
  -4   6  10      943.91     1028.78     16.03 o
  -3   6  10      104.57      138.89      8.25 o
  -2   6  10      790.47      716.31     20.84 o
  -1   6  10       73.62       67.28      9.02 o
   0   6  10       50.01       33.76      5.40 o
   1   6  10        0.73        6.05      4.62 o
   2   6  10      551.68      575.56     11.40 o
   3   6  10      479.41      451.47     10.47 o
   4   6  10       88.40       83.15      5.98 o
   5   6  10      436.62      457.19      9.91 o
   6   6  10        1.70       -2.04      5.74 o
   7   6  10     1181.58     1229.54     17.12 o
   8   6  10        0.49       -5.85      5.85 o
   9   6  10      179.80      117.17      7.86 o
  10   6  10      164.31      174.72      8.91 o
  11   6  10       10.06       -8.53      8.53 o
  12   6  10       18.68       20.76      8.23 o
  13   6  10        0.17       -8.65     13.45 o
 -14   7  10       33.31       31.85      8.42 o
 -13   7  10      163.34      200.21     13.62 o
 -12   7  10      147.44      177.85     13.09 o
 -11   7  10        9.22        8.23      8.12 o
 -10   7  10        6.85        0.41      7.43 o
  -9   7  10       55.52       47.83      7.77 o
  -8   7  10       18.58       10.08      6.76 o
  -7   7  10      182.19      208.43      9.24 o
  -6   7  10        1.61       -3.17      6.12 o
  -5   7  10       23.28       40.63      6.55 o
  -4   7  10        9.05        1.73      6.36 o
  -3   7  10       37.07       12.11      6.35 o
  -2   7  10      382.55      409.24     12.69 o
  -1   7  10      238.63      220.52     11.62 o
   0   7  10      677.72      707.99     15.21 o
   1   7  10        0.12       -4.82      4.82 o
   2   7  10      118.03      209.78      7.58 o
   3   7  10      947.60     1051.81     14.37 o
   4   7  10       94.42      127.33      6.79 o
   5   7  10     1541.21     1561.73     18.88 o
   6   7  10        2.79        8.72      6.07 o
   7   7  10       32.34       28.19      8.60 o
   8   7  10      448.12      356.76     10.53 o
   9   7  10        1.68       -6.37      6.37 o
  10   7  10      103.80      128.53      8.23 o
  11   7  10       53.48       48.21      7.33 o
  12   7  10       88.65      124.01      9.16 o
  13   7  10       74.09       65.24     12.13 o
 -14   8  10        3.62       -3.02      7.95 o
 -13   8  10        3.41       -2.44      7.89 o
 -12   8  10       49.65       50.36     10.39 o
 -11   8  10      470.82      459.05     15.48 o
 -10   8  10      199.86      200.06     13.54 o
  -9   8  10       89.54       90.44      8.70 o
  -8   8  10      111.06      111.58      8.08 o
  -7   8  10       82.49       60.86      7.41 o
  -6   8  10      250.15      207.40      9.03 o
  -5   8  10       21.21       17.73      6.51 o
  -4   8  10     2803.68     2782.45     31.21 o
  -3   8  10      358.95      385.60     13.49 o
  -2   8  10      460.98      533.81     12.80 o
  -1   8  10      928.79      933.28     25.02 o
   0   8  10      174.95      182.66      9.29 o
   1   8  10       10.69       12.75      6.23 o
   2   8  10       10.67        9.65      4.94 o
   3   8  10      578.87      626.34     12.95 o
   4   8  10     1379.34     1506.13     18.27 o
   5   8  10       11.63       11.96      6.10 o
   6   8  10       13.49       23.43      6.38 o
   7   8  10       15.89        8.67      6.93 o
   8   8  10       37.48       23.21      7.02 o
   9   8  10        5.28       -6.05      7.08 o
  10   8  10      124.74      119.72      8.07 o
  11   8  10        4.98       -7.22      7.22 o
  12   8  10       59.57       41.15      8.51 o
 -14   9  10        0.32        3.87      8.21 o
 -13   9  10        0.81       -3.79      8.12 o
 -12   9  10        0.01       -7.39      7.91 o
 -11   9  10      194.62      205.44     11.10 o
 -10   9  10       20.90        9.32      8.01 o
  -9   9  10       64.85       36.98      9.99 o
  -8   9  10        7.30        7.08      6.45 o
  -7   9  10       50.60       31.71      6.83 o
  -6   9  10        6.59        7.79      6.12 o
  -5   9  10      635.52      638.92     13.24 o
  -4   9  10      428.73      498.96     12.00 o
  -3   9  10       47.82       53.30      7.56 o
  -2   9  10      302.67      357.64     11.29 o
  -1   9  10       13.68       14.66      8.75 o
   0   9  10      727.28      797.73     17.97 o
   1   9  10       28.05       24.51      6.58 o
   2   9  10      112.20      109.08      7.25 o
   3   9  10      120.91      117.41      7.12 o
   4   9  10        8.40       -5.42      5.42 o
   5   9  10        9.06       -1.13      6.38 o
   6   9  10      132.04      130.42      8.08 o
   7   9  10      469.22      421.15     11.92 o
   8   9  10        5.75       -6.74      6.74 o
   9   9  10      101.09       97.78      8.59 o
  10   9  10        0.01       -6.96      6.96 o
  11   9  10       26.01        9.14      8.21 o
  12   9  10        7.61       10.52      8.64 o
 -14  10  10        3.31        1.50      8.82 o
 -13  10  10        1.04       -2.06      8.57 o
 -12  10  10        2.90       -5.80      8.41 o
 -11  10  10       88.54      106.28     10.20 o
 -10  10  10        0.04       -7.50      7.50 o
  -9  10  10      251.01      253.76     10.82 o
  -8  10  10      151.64      181.54      8.60 o
  -7  10  10      193.78      205.19      8.90 o
  -6  10  10        3.18        6.56      5.83 o
  -5  10  10       53.69       53.55      6.18 o
  -4  10  10      548.48      560.81     11.28 o
  -3  10  10      253.57      267.53     10.80 o
  -2  10  10      618.01      486.76     13.51 o
  -1  10  10      750.50      810.25     20.21 o
   0  10  10        0.18       -4.51      7.84 o
   1  10  10        8.43        7.24      5.31 o
   2  10  10      541.75      508.93     10.49 o
   3  10  10       69.55       70.87      6.29 o
   4  10  10      281.49      290.76      8.96 o
   5  10  10        9.46       -6.40      6.40 o
   6  10  10      163.33      159.69      8.93 o
   7  10  10       45.87       56.77      7.83 o
   8  10  10       35.25       15.34      7.87 o
   9  10  10      478.92      495.71     13.34 o
  10  10  10        4.46       10.13      8.48 o
  11  10  10       29.56       27.81      7.58 o
  12  10  10      115.69      141.34     12.16 o
 -14  11  10        6.14        4.46      9.02 o
 -13  11  10        7.04        3.72      8.80 o
 -12  11  10        1.99       -8.04      8.04 o
 -11  11  10      110.18      114.18      9.89 o
 -10  11  10      140.87      151.71     10.19 o
  -9  11  10        0.61        8.37      7.68 o
  -8  11  10      173.50      163.67      8.65 o
  -7  11  10       35.17       33.19      6.65 o
  -6  11  10       27.90       35.96      6.37 o
  -5  11  10      534.85      504.04     11.57 o
  -4  11  10       34.93       31.06      5.79 o
  -3  11  10       41.29       28.31      7.81 o
  -2  11  10      639.09      635.40     17.67 o
  -1  11  10       63.54       26.23      9.46 o
   0  11  10       16.75       21.01      8.49 o
   1  11  10       43.08       63.21      6.65 o
   2  11  10        1.82       -5.56      5.56 o
   3  11  10       22.35       11.96      5.77 o
   4  11  10       76.90       76.31      7.03 o
   5  11  10       11.43       10.42      6.80 o
   6  11  10      229.93      232.42      9.99 o
   7  11  10       72.93       85.06      8.56 o
   8  11  10        7.48       -5.63      8.46 o
   9  11  10       10.47       -0.05      7.77 o
  10  11  10      361.71      437.76     14.84 o
  11  11  10        0.02       -7.76      7.76 o
  12  11  10       74.06       89.10      9.21 o
 -13  12  10       78.77       84.24     10.04 o
 -12  12  10       26.75        6.94      8.50 o
 -11  12  10       21.55       16.26      8.65 o
 -10  12  10      104.44      108.90      9.67 o
  -9  12  10        4.15        3.61      7.85 o
  -8  12  10        2.69       -6.71      6.71 o
  -7  12  10      228.44      219.73     10.63 o
  -6  12  10      429.69      450.11     14.19 o
  -5  12  10      146.71      125.15      8.97 o
  -4  12  10       49.39       47.84      6.57 o
  -3  12  10        0.36       -5.73      5.73 o
  -2  12  10        0.19       -8.29      9.28 o
  -1  12  10      388.00      318.82     14.65 o
   0  12  10      186.13      196.88      9.16 o
   1  12  10       15.53        2.14      6.21 o
   2  12  10      106.06      149.26      9.94 o
   3  12  10       70.95       46.07      6.92 o
   4  12  10      830.76      753.07     16.69 o
   5  12  10       11.22       21.26      7.10 o
   6  12  10        0.11       -6.28      7.19 o
   7  12  10      101.47      143.29     11.09 o
   8  12  10        0.00        5.55      7.89 o
   9  12  10       80.98       97.61      9.85 o
  10  12  10        5.32       21.77      8.51 o
  11  12  10        1.88       -7.31      8.18 o
 -13  13  10       42.78       48.73     10.74 o
 -12  13  10       63.29       57.01     10.49 o
 -11  13  10        0.14       -2.81      9.18 o
 -10  13  10      216.06      216.60     12.38 o
  -9  13  10      392.08      422.48     13.65 o
  -8  13  10       23.82       13.45      9.58 o
  -7  13  10      180.91      269.25     10.24 o
  -6  13  10      276.31      320.50     10.98 o
  -5  13  10      133.47       99.13      8.39 o
  -4  13  10        9.20       15.80      6.99 o
  -3  13  10        4.09        9.55      6.86 o
  -2  13  10      152.99      187.63     14.91 o
  -1  13  10       50.81       36.68     11.84 o
   0  13  10        5.95       -5.01     15.13 o
   1  13  10       25.10       23.21      7.41 o
   2  13  10       35.16       33.42      7.47 o
   3  13  10      150.26      205.99      9.70 o
   4  13  10       72.13       77.26      8.53 o
   5  13  10        8.39        1.33      6.95 o
   6  13  10       79.77       83.99     10.00 o
   7  13  10       11.36       -2.29      7.75 o
   8  13  10      177.65      169.50     10.64 o
   9  13  10       10.81       -6.64      8.32 o
  10  13  10      378.98      360.71     13.05 o
  11  13  10        2.40       -8.17      8.41 o
 -13  14  10       31.28       31.27     10.94 o
 -12  14  10       45.88       83.28     11.13 o
 -11  14  10        3.41        7.74      9.37 o
 -10  14  10        1.85        7.07      9.78 o
  -9  14  10      111.99      116.28     10.16 o
  -8  14  10     1304.11     1284.77     31.59 o
  -7  14  10     1955.25     2219.78     30.15 o
  -6  14  10      539.39      520.65     14.28 o
  -5  14  10      901.79      861.89     18.28 o
  -4  14  10       23.88       22.48      7.85 o
  -3  14  10       31.49        4.18     10.76 o
  -2  14  10      803.87      766.66     28.17 o
  -1  14  10      148.78      167.25     17.75 o
   0  14  10       10.60       -5.96     11.70 o
   1  14  10        0.46       -5.86      7.74 o
   2  14  10       26.57       11.43      8.06 o
   3  14  10      346.35      299.43     13.74 o
   4  14  10       29.87       49.60      8.44 o
   5  14  10       71.28       67.53      8.66 o
   6  14  10       24.40       10.35      8.88 o
   7  14  10      162.41      151.35     11.04 o
   8  14  10       35.56       26.30      8.69 o
   9  14  10       42.36       43.92      9.59 o
  10  14  10       83.62       81.73      9.73 o
  11  14  10       82.32      151.72     13.96 o
 -12  15  10       32.53       22.52     11.48 o
 -11  15  10       32.89        3.39     10.43 o
 -10  15  10        0.01      -10.02     10.02 o
  -9  15  10        4.27       -9.05      9.05 o
  -8  15  10      258.82      275.97     13.65 o
  -7  15  10      286.34      356.00     13.21 o
  -6  15  10       16.34       12.72     10.77 o
  -5  15  10       42.31       49.84      9.26 o
  -4  15  10     1824.29     1921.35     30.95 o
  -3  15  10      856.93      840.43     23.71 o
  -2  15  10      757.83      738.71     43.76 o
  -1  15  10     1010.39     1088.25     29.66 o
   0  15  10      456.59      472.98     20.73 o
   1  15  10      764.97      688.58     24.11 o
   2  15  10      593.15      550.38     19.11 o
   3  15  10      587.47      534.88     20.54 o
   4  15  10        3.55       -0.16      8.77 o
   5  15  10       80.94      101.86     13.17 o
   6  15  10       76.63       91.03     12.64 o
   7  15  10       67.50       53.35     10.00 o
   8  15  10      107.22      136.08     11.77 o
   9  15  10        1.51       -6.94      9.52 o
  10  15  10        4.95       -6.32      9.80 o
 -12  16  10        0.75        0.81     14.29 o
 -11  16  10       34.13       40.77     11.89 o
 -10  16  10       66.32      103.10     12.79 o
  -9  16  10        0.32       -1.59     10.31 o
  -8  16  10       70.17      100.83     11.18 o
  -7  16  10      266.41      334.63     14.11 o
  -6  16  10       33.21       25.03      9.52 o
  -5  16  10       50.85       44.02     11.15 o
  -4  16  10      169.48      173.59     14.63 o
  -3  16  10      529.01      506.60     21.70 o
  -2  16  10      174.51      144.56     18.66 o
  -1  16  10      725.80      757.19     25.75 o
   0  16  10      174.40      188.71     16.98 o
   1  16  10     1318.98     1220.95     65.38 o
   2  16  10      132.71      108.08     17.71 o
   3  16  10      271.91      355.97     21.67 o
   4  16  10     1948.73     1936.55     31.80 o
   5  16  10       66.66       58.42     10.45 o
   6  16  10        5.14       -0.56      9.80 o
   7  16  10       74.16       88.21     12.36 o
   8  16  10       13.07       24.11     10.44 o
   9  16  10      213.70      240.45     13.62 o
  10  16  10       81.89      124.13     12.38 o
 -11  17  10        7.50      -12.62     15.04 o
 -10  17  10       45.95       65.64     13.28 o
  -9  17  10        5.57      -11.38     11.38 o
  -8  17  10      274.28      332.57     15.89 o
  -7  17  10      424.04      456.78     17.28 o
  -6  17  10      687.93      690.32     20.73 o
  -5  17  10      192.06      220.04     13.55 o
  -4  17  10      338.75      310.37     18.40 o
  -3  17  10      151.65      177.66     16.37 o
  -2  17  10       17.58       -8.41     12.86 o
  -1  17  10       26.77       17.96     13.08 o
   0  17  10      272.44      247.11     28.50 o
   1  17  10        7.72        7.72     13.24 o
   2  17  10       43.97       32.52     13.46 o
   3  17  10      487.40      452.84     21.27 o
   4  17  10        2.37       17.03     11.32 o
   5  17  10      120.79      128.22     12.61 o
   6  17  10        8.94        7.33     11.65 o
   7  17  10       93.73       95.96     13.00 o
   8  17  10      136.08      144.75     13.74 o
   9  17  10        1.40      -11.49     11.49 o
  10  17  10       69.04       67.88     15.73 o
 -11  18  10       64.32       72.16     16.59 o
 -10  18  10      204.46      209.97     19.18 o
  -9  18  10       40.12       55.86     13.29 o
  -8  18  10      127.96      221.07     29.41 o
  -7  18  10      243.54      281.13     16.54 o
  -6  18  10        2.33      -10.18     10.18 o
  -5  18  10       33.37       35.86     10.88 o
  -4  18  10      549.27      538.67     21.24 o
  -3  18  10       62.54      106.98     15.86 o
  -2  18  10      418.83      397.07     20.69 o
  -1  18  10       60.40       73.21     15.31 o
   0  18  10       59.98       32.99     13.97 o
   1  18  10       15.48       17.92     13.51 o
   2  18  10        0.14      -10.49     14.92 o
   3  18  10      157.88      216.81     39.12 o
   4  18  10       70.11       32.68     13.10 o
   5  18  10        9.32       19.45     11.35 o
   6  18  10      119.16      144.67     15.51 o
   7  18  10       40.16       39.88     13.81 o
   8  18  10       19.31        5.00     12.74 o
   9  18  10        8.04        8.82     13.49 o
 -10  19  10       87.36       82.14     19.71 o
  -9  19  10       26.37       57.23     27.50 o
  -8  19  10        8.70       17.18     20.91 o
  -7  19  10      167.48      207.09     16.96 o
  -6  19  10       18.37        4.26     10.92 o
  -5  19  10        1.65       -7.39     12.67 o
  -4  19  10        2.14       -4.65     12.59 o
  -3  19  10      267.91      324.72     20.27 o
  -2  19  10      405.01      401.08     21.26 o
  -1  19  10       29.09       34.38     14.44 o
   0  19  10      331.28      321.70     20.04 o
   1  19  10      275.97      265.03     19.10 o
   2  19  10       71.03       31.49     14.44 o
   3  19  10      163.64      136.80     19.25 o
   4  19  10       97.95       90.49     16.44 o
   5  19  10      268.04      257.75     19.13 o
   6  19  10       39.97       43.15     18.52 o
   7  19  10       72.67       93.13     19.21 o
   8  19  10       43.73       94.37     16.97 o
 -10  20  10      117.79       74.70     21.21 o
  -9  20  10        6.84      -17.23     17.23 o
  -8  20  10        5.74       -6.81     37.47 o
  -7  20  10        0.03       -8.91     16.72 o
  -6  20  10        0.95       -2.49     14.16 o
  -5  20  10       60.02       52.20     14.92 o
  -4  20  10        0.80       -9.87     12.91 o
  -3  20  10      414.98      394.08     21.48 o
  -2  20  10      196.85      165.44     18.08 o
  -1  20  10       10.73       11.72     19.97 o
   0  20  10        2.38       -4.41     14.23 o
   1  20  10      266.08      254.96     24.48 o
   2  20  10        6.27        7.28     14.23 o
   3  20  10        0.10       -7.89     13.49 o
   4  20  10       49.24       35.73     24.37 o
   5  20  10        3.35       17.52     17.15 o
   6  20  10       55.05       39.29     16.55 o
   7  20  10       21.89       51.61     20.29 o
   8  20  10        0.20        0.94     16.72 o
  -9  21  10       19.45       -4.50     18.78 o
  -8  21  10        0.08      -20.60     20.60 o
  -7  21  10        0.45       -2.78     17.22 o
  -6  21  10        0.13       -2.99     14.06 o
  -5  21  10       13.95       17.40     14.69 o
  -4  21  10        0.62      -11.21     14.47 o
  -3  21  10        6.57       -1.67     23.39 o
  -2  21  10       77.96       83.55     17.05 o
  -1  21  10        0.47      -10.62     13.79 o
   0  21  10       18.37       16.41     14.43 o
   1  21  10        2.55       14.24     14.57 o
   2  21  10        0.01        1.37     15.64 o
   3  21  10       14.63       30.40     15.11 o
   4  21  10       12.42       24.15     19.16 o
   5  21  10       61.89       47.11     18.15 o
   6  21  10        1.82       -6.94     15.92 o
   7  21  10       31.61       24.40     21.56 o
  -8  22  10      105.75       79.57     25.80 o
  -7  22  10      111.81      156.58     22.28 o
  -6  22  10       19.35       12.19     15.24 o
  -5  22  10       24.76       25.78     18.15 o
  -4  22  10        0.11       35.87     16.09 o
  -3  22  10       15.35       26.81     15.73 o
  -2  22  10        2.01      -14.57     14.57 o
  -1  22  10       23.48       22.55     15.21 o
   0  22  10        3.29        6.65     14.24 o
   1  22  10        4.41       11.45     15.42 o
   2  22  10        7.48        2.20     14.42 o
   3  22  10       31.95      -13.81     14.49 o
   4  22  10        6.53       -1.02     17.56 o
   5  22  10       89.83       68.84     23.48 o
   6  22  10        0.34        1.40     17.83 o
  -7  23  10        0.78       15.07     20.11 o
  -6  23  10       35.56       28.02     24.19 o
  -5  23  10        3.81       -6.32     15.55 o
  -4  23  10       32.95       18.67     16.25 o
  -3  23  10      315.85      345.68     22.90 o
  -2  23  10        0.63       -8.91     17.15 o
  -1  23  10        2.98        0.22     16.49 o
   0  23  10       93.52      120.13     18.56 o
   1  23  10       17.81       27.40     15.65 o
   2  23  10       79.74      107.39     22.28 o
   3  23  10        2.58       -4.37     15.08 o
   4  23  10        6.80      -22.87     22.87 o
   5  23  10        0.19       45.02     23.62 o
  -6  24  10       14.87       15.15     19.17 o
  -5  24  10        9.96       15.08     16.82 o
  -4  24  10        0.53      -12.17     15.71 o
  -3  24  10       92.44      118.36     18.81 o
  -2  24  10      154.77      192.82     21.00 o
  -1  24  10        0.12      -15.74     15.74 o
   0  24  10       84.99       74.00     19.03 o
   1  24  10        5.89      -12.94     17.40 o
   2  24  10       37.63       45.14     17.29 o
   3  24  10        0.94        2.23     16.30 o
   4  24  10        2.40       -1.73     21.21 o
  -4  25  10       19.36        5.92     17.46 o
  -3  25  10       19.87       10.04     16.91 o
  -2  25  10        3.66       27.52     19.68 o
  -1  25  10       58.66       68.11     18.38 o
   0  25  10        0.90        5.86     17.25 o
   1  25  10        7.75        9.82     16.82 o
   2  25  10        2.24        9.30     17.30 o
 -15   1  11       28.53       48.18     12.05 o
 -14   1  11       40.30       27.42      7.89 o
 -13   1  11      160.76      135.52      9.11 o
 -12   1  11        3.06        3.93      7.09 o
 -11   1  11      413.66      456.06     13.68 o
 -10   1  11      587.96      530.32     13.13 o
  -9   1  11      391.97      364.45     13.70 o
  -8   1  11      166.24      181.24      8.34 o
  -7   1  11      518.47      594.11     11.56 o
  -6   1  11       20.94       10.48      5.08 o
  -5   1  11        1.30       -4.38      4.38 o
  -4   1  11       19.53       19.30      4.16 o
  -3   1  11        4.87       22.11      5.54 o
  -2   1  11        2.14        3.43      4.52 o
  -1   1  11        1.29        2.68      4.84 o
   0   1  11      737.97      865.13     13.56 o
   1   1  11      526.18      618.03     11.84 o
   2   1  11      253.96      268.32      7.96 o
   3   1  11      696.22      714.39     11.60 o
   4   1  11      634.44      487.07     10.45 o
   5   1  11       14.77       10.17      5.92 o
   6   1  11      367.37      369.76      9.79 o
   7   1  11     1171.66     1192.22     18.03 o
   8   1  11        5.71        4.14      6.95 o
   9   1  11     1359.68     1352.69     20.57 o
  10   1  11      951.02     1005.05     24.72 o
  11   1  11       22.84       26.25      7.32 o
  12   1  11       69.78       80.88     10.41 o
  13   1  11      196.76      209.10     12.86 o
 -15   2  11       31.62       23.60      8.21 o
 -14   2  11       78.62       72.87     10.73 o
 -13   2  11       11.09       -0.12      7.37 o
 -12   2  11       81.15       95.26      8.43 o
 -11   2  11      930.94      847.80     15.35 o
 -10   2  11      207.16      212.92      9.06 o
  -9   2  11       11.38       41.14      6.89 o
  -8   2  11     2242.39     2256.90     23.35 o
  -7   2  11      589.54      646.29     11.59 o
  -6   2  11      642.35      659.04     11.57 o
  -5   2  11        4.33        2.22      4.33 o
  -4   2  11       42.92       47.10      5.01 o
  -3   2  11       44.77       29.09      4.74 o
  -2   2  11      434.54      488.32     10.57 o
  -1   2  11     1812.87     2054.16     23.45 o
   0   2  11      387.64      414.86      9.53 o
   1   2  11        1.73       -4.56      4.56 o
   2   2  11      649.59      599.07     10.60 o
   3   2  11       22.08       12.44      5.15 o
   4   2  11     1754.67     1751.59     21.53 o
   5   2  11      509.74      572.96     11.53 o
   6   2  11     1867.89     1901.08     20.97 o
   7   2  11      406.11      320.65     10.53 o
   8   2  11        1.37       -1.83      6.97 o
   9   2  11      126.23      122.65      8.92 o
  10   2  11       58.16       38.39      8.03 o
  11   2  11       30.24       25.14     10.21 o
  12   2  11        8.74      -12.58     12.58 o
  13   2  11        5.43      -17.99     17.99 o
 -15   3  11        3.57       -7.45      7.87 o
 -14   3  11       16.46       27.89      8.40 o
 -13   3  11       24.98       10.09      8.16 o
 -12   3  11       47.10       43.29      8.40 o
 -11   3  11        5.49       -2.36      6.90 o
 -10   3  11       15.29       -1.61      6.70 o
  -9   3  11       47.52       52.11      7.38 o
  -8   3  11      283.06      291.97      8.83 o
  -7   3  11       10.53       18.51      5.87 o
  -6   3  11      132.02      148.47      6.37 o
  -5   3  11        7.57       -4.54      4.54 o
  -4   3  11       19.18       27.80      5.11 o
  -3   3  11      567.11      627.70     11.11 o
  -2   3  11        0.36       -6.16      6.16 o
  -1   3  11      393.90      351.36     11.26 o
   0   3  11        0.62       -6.10      6.10 o
   1   3  11      939.85      920.56     17.57 o
   2   3  11      281.79      293.78      8.30 o
   3   3  11       23.01        9.85      5.18 o
   4   3  11     1533.41     1652.04     18.44 o
   5   3  11      122.18      162.26      7.06 o
   6   3  11       61.20       43.35      6.73 o
   7   3  11        3.14       -7.86      7.86 o
   8   3  11      831.46      792.16     14.86 o
   9   3  11       14.17       -7.43      7.43 o
  10   3  11        3.24       -7.77      7.77 o
  11   3  11      225.43      276.92     11.88 o
  12   3  11       15.36       22.75     11.09 o
  13   3  11       14.85        0.88     16.82 o
 -14   4  11       15.26       17.07      8.28 o
 -13   4  11        3.33       -1.88      8.00 o
 -12   4  11        0.01       -7.52      7.52 o
 -11   4  11      159.01      161.82      9.85 o
 -10   4  11        4.67       -7.56      7.56 o
  -9   4  11      286.35      278.46     12.85 o
  -8   4  11     1008.14      968.95     14.80 o
  -7   4  11      903.77      923.05     14.08 o
  -6   4  11        3.60        7.57      5.49 o
  -5   4  11      490.91      535.72     11.81 o
  -4   4  11      584.54      487.63     11.06 o
  -3   4  11     1105.82     1067.88     16.96 o
  -2   4  11      607.59      689.47     20.34 o
  -1   4  11      347.47      488.24     14.40 o
   0   4  11       61.06       20.73      7.10 o
   1   4  11      994.19     1111.85     15.59 o
   2   4  11      966.20      898.63     13.13 o
   3   4  11      225.50      192.35      7.40 o
   4   4  11      361.53      358.37      9.44 o
   5   4  11      296.14      245.39      8.28 o
   6   4  11     1437.31     1317.00     15.63 o
   7   4  11      488.64      546.18     12.54 o
   8   4  11      254.38      213.44      9.47 o
   9   4  11        1.03       -6.26      7.53 o
  10   4  11       10.71       -4.43      8.30 o
  11   4  11       30.03       26.42      7.67 o
  12   4  11        2.01      -11.90     11.90 o
 -14   5  11       18.38       14.78      8.51 o
 -13   5  11       16.52        3.55      8.11 o
 -12   5  11       32.24       31.65      8.52 o
 -11   5  11       58.81       35.99      8.49 o
 -10   5  11        4.59       -4.49      8.12 o
  -9   5  11      181.18      197.09      9.51 o
  -8   5  11       72.31       63.45      7.41 o
  -7   5  11     1081.94     1123.43     16.51 o
  -6   5  11      571.61      641.46     13.22 o
  -5   5  11      466.64      521.58     12.10 o
  -4   5  11        7.19       10.11      5.98 o
  -3   5  11       74.30       67.10      7.55 o
  -2   5  11       22.98       17.58      9.60 o
  -1   5  11     3946.83     4080.66     47.84 o
   0   5  11       13.42       -3.13      6.89 o
   1   5  11      708.42      842.42     13.69 o
   2   5  11     1007.51     1058.65     15.85 o
   3   5  11       76.96       69.09      6.60 o
   4   5  11      243.27      265.23      9.14 o
   5   5  11      118.31       91.67      6.82 o
   6   5  11      402.06      472.89     11.53 o
   7   5  11      574.87      587.66     12.66 o
   8   5  11      522.01      554.12     13.30 o
   9   5  11      403.38      389.97     12.10 o
  10   5  11      122.52      127.85      9.45 o
  11   5  11       18.16       13.64      7.58 o
  12   5  11       25.23       11.95     10.67 o
 -14   6  11        0.62       -8.06      8.06 o
 -13   6  11        2.40       -9.67      9.67 o
 -12   6  11        1.92        5.90      8.26 o
 -11   6  11       26.75       17.42      8.14 o
 -10   6  11      122.66      106.11     11.54 o
  -9   6  11       10.70        5.59      7.22 o
  -8   6  11      389.18      453.85     11.62 o
  -7   6  11      217.68      283.75     10.00 o
  -6   6  11       39.25       32.93      6.86 o
  -5   6  11      169.05      202.54      8.49 o
  -4   6  11      233.47      278.60      9.64 o
  -3   6  11       60.70       58.09      8.92 o
  -2   6  11       74.71       63.10      8.19 o
  -1   6  11      965.24      920.73     19.30 o
   0   6  11     1623.64     1842.49     27.77 o
   1   6  11       78.40       33.15      5.73 o
   2   6  11      704.30      649.24     12.19 o
   3   6  11      317.75      329.54      9.21 o
   4   6  11        1.23       -5.30      5.30 o
   5   6  11      625.07      685.51     12.40 o
   6   6  11      144.01      167.24      8.14 o
   7   6  11        2.45       -5.88      5.88 o
   8   6  11      612.82      743.01     13.42 o
   9   6  11       19.14       16.43      7.25 o
  10   6  11        0.37       -7.39      7.39 o
  11   6  11        2.61        1.06     11.34 o
  12   6  11       56.72       50.70      9.24 o
 -14   7  11       66.50       58.28      9.68 o
 -13   7  11        2.25       -8.21      8.21 o
 -12   7  11       64.08       67.50      9.58 o
 -11   7  11      183.98      192.78     15.21 o
 -10   7  11       96.27       88.43      9.14 o
  -9   7  11      263.21      204.73     10.52 o
  -8   7  11        2.15       -6.58      6.58 o
  -7   7  11      202.40      203.56      9.27 o
  -6   7  11      519.32      563.06     13.00 o
  -5   7  11       64.39       55.65      7.55 o
  -4   7  11      347.38      342.65     12.32 o
  -3   7  11       64.34       54.51      8.59 o
  -2   7  11       83.15       73.03      8.89 o
  -1   7  11      115.68      107.74     10.43 o
   0   7  11      251.46      322.62     10.27 o
   1   7  11      393.51      468.07     10.35 o
   2   7  11        0.36        0.04      5.67 o
   3   7  11      430.58      376.30      9.64 o
   4   7  11       14.25       18.97      5.72 o
   5   7  11        7.48       -4.83      5.93 o
   6   7  11       90.80       63.35      6.94 o
   7   7  11       24.95       19.49      6.60 o
   8   7  11      651.25      699.77     14.07 o
   9   7  11      392.69      335.65     10.20 o
  10   7  11       32.74       29.83      7.45 o
  11   7  11       61.99       80.98      9.37 o
  12   7  11       59.31       78.97      9.73 o
 -14   8  11        0.04        3.45      8.68 o
 -13   8  11        1.64       -8.16      8.16 o
 -12   8  11        0.79        2.94      8.34 o
 -11   8  11        3.39        3.55     10.19 o
 -10   8  11      124.72       89.12      9.33 o
  -9   8  11        1.59       -7.57      7.57 o
  -8   8  11       63.14       41.28      7.33 o
  -7   8  11       71.35       57.53      7.97 o
  -6   8  11       65.63       74.76      8.07 o
  -5   8  11        0.01        1.01      6.66 o
  -4   8  11        0.61        1.01      8.85 o
  -3   8  11      319.97      368.46     13.51 o
  -2   8  11       71.01       59.29      8.76 o
  -1   8  11      523.98      538.42     17.13 o
   0   8  11        9.02        7.09      5.75 o
   1   8  11      971.30      971.41     14.61 o
   2   8  11      218.66      172.83      7.71 o
   3   8  11        1.08       -6.49      6.49 o
   4   8  11      417.54      369.98      9.70 o
   5   8  11      292.75      302.33      9.52 o
   6   8  11       49.31       16.55      6.86 o
   7   8  11       28.53       21.47      7.52 o
   8   8  11       52.98       93.24      8.26 o
   9   8  11        1.28       -5.02      6.78 o
  10   8  11       13.79       -6.74      6.74 o
  11   8  11       29.67       27.37     11.00 o
  12   8  11        0.01       -7.16      7.16 o
 -14   9  11       21.08       20.26      9.95 o
 -13   9  11       35.56       18.37      8.86 o
 -12   9  11       42.01       41.58      9.23 o
 -11   9  11      145.52      137.12     11.55 o
 -10   9  11        2.93        9.91      8.33 o
  -9   9  11      278.34      313.18     13.05 o
  -8   9  11       57.29       76.76      8.34 o
  -7   9  11       12.65       -7.02      7.02 o
  -6   9  11      562.73      595.28     14.29 o
  -5   9  11      475.54      474.68     12.46 o
  -4   9  11      267.51      312.20     10.92 o
  -3   9  11       72.39       65.45     10.89 o
  -2   9  11       23.11        8.72      8.90 o
  -1   9  11       78.64      115.05     10.96 o
   0   9  11      166.18      143.56     12.31 o
   1   9  11       72.39       70.24      8.92 o
   2   9  11      132.35      133.43      8.44 o
   3   9  11        3.44       -5.65      5.65 o
   4   9  11      403.84      525.12     11.57 o
   5   9  11      138.35      116.32      7.60 o
   6   9  11       14.61       15.92      7.80 o
   7   9  11      219.64      201.28      9.67 o
   8   9  11       36.29       32.08      9.65 o
   9   9  11      607.73      770.59     16.28 o
  10   9  11       58.68       33.65      7.81 o
  11   9  11        0.51        4.50      7.77 o
  12   9  11       14.78        6.28      7.78 o
 -13  10  11        1.71       -7.95      8.79 o
 -12  10  11        0.00       -8.68      8.68 o
 -11  10  11       51.89       39.28      9.40 o
 -10  10  11       28.24       22.16      8.84 o
  -9  10  11        3.55       -8.16      8.45 o
  -8  10  11       27.01       32.15      7.86 o
  -7  10  11      251.88      238.24     10.39 o
  -6  10  11        2.44       -7.35      7.35 o
  -5  10  11      321.69      345.09     11.59 o
  -4  10  11      201.43      199.46      9.37 o
  -3  10  11      450.58      504.20     14.12 o
  -2  10  11      600.12      479.96     14.79 o
  -1  10  11       15.30       12.37      9.28 o
   0  10  11       19.55       34.09      8.21 o
   1  10  11       46.84       46.36      8.55 o
   2  10  11       17.50       32.37      6.17 o
   3  10  11       38.87       22.55      6.45 o
   4  10  11      146.25      220.02      9.14 o
   5  10  11      487.20      447.18     12.19 o
   6  10  11      572.94      621.62     14.47 o
   7  10  11      438.67      484.56     13.24 o
   8  10  11       16.59       22.90      8.22 o
   9  10  11        3.70       -1.05      7.63 o
  10  10  11       11.37       10.07      8.63 o
  11  10  11        3.76       -3.08      7.75 o
 -13  11  11        6.29        5.32     10.26 o
 -12  11  11       25.20       16.11     10.03 o
 -11  11  11       17.90        8.61     10.04 o
 -10  11  11        1.17       -9.15      9.15 o
  -9  11  11      230.12      210.71     13.49 o
  -8  11  11       98.85       79.78      8.50 o
  -7  11  11       13.12       -5.11      6.95 o
  -6  11  11        1.92       -5.27      8.57 o
  -5  11  11      554.48      546.28     15.18 o
  -4  11  11       10.70       22.15      7.95 o
  -3  11  11      699.21      723.73     18.10 o
  -2  11  11        8.93       13.58      9.22 o
  -1  11  11       66.93       55.43     12.52 o
   0  11  11        3.98        1.47      9.52 o
   1  11  11        3.41        0.60      8.56 o
   2  11  11        0.07       -5.52      5.52 o
   3  11  11      113.32      122.26      7.79 o
   4  11  11       22.59       17.95      6.24 o
   5  11  11       88.65       83.78      7.84 o
   6  11  11      448.09      480.49     13.14 o
   7  11  11        9.21        9.70      7.51 o
   8  11  11       21.83        8.05      8.26 o
   9  11  11       44.07       55.42      9.46 o
  10  11  11       70.26       93.83     10.22 o
  11  11  11       10.07        9.61      8.34 o
 -13  12  11       32.96       32.89     11.10 o
 -12  12  11       13.09       -6.75     10.04 o
 -11  12  11       18.19       22.70     10.67 o
 -10  12  11        7.76        6.45      9.30 o
  -9  12  11       66.46       57.47      9.96 o
  -8  12  11      304.18      350.67     12.66 o
  -7  12  11      120.42      118.70      8.84 o
  -6  12  11      364.02      336.89     16.16 o
  -5  12  11        4.69       -8.87      8.87 o
  -4  12  11      286.87      286.69     10.35 o
  -3  12  11      172.65      207.85     12.83 o
  -2  12  11        3.29      -11.75     11.75 o
  -1  12  11        3.45        1.30     11.88 o
   0  12  11      177.94      147.68     14.05 o
   1  12  11        0.68        3.90      6.44 o
   2  12  11      273.87      232.21     10.51 o
   3  12  11       42.83       43.55      6.85 o
   4  12  11       25.37        7.05      7.14 o
   5  12  11      250.58      220.58      9.66 o
   6  12  11      370.09      419.35     13.23 o
   7  12  11      213.54      223.51     10.64 o
   8  12  11        2.14        0.37      8.99 o
   9  12  11        6.90       -7.00      8.89 o
  10  12  11        1.05       -8.45      8.45 o
  11  12  11       25.94       29.27      9.39 o
 -13  13  11        2.69        6.70     11.01 o
 -12  13  11        5.90        0.75     10.66 o
 -11  13  11       30.44       16.83      9.89 o
 -10  13  11        8.48        7.70     10.10 o
  -9  13  11        1.57       -5.93      9.64 o
  -8  13  11       37.30       19.17      8.37 o
  -7  13  11      159.84      165.13      9.98 o
  -6  13  11      478.37      530.33     13.98 o
  -5  13  11       19.27        4.31      7.41 o
  -4  13  11        0.66        2.50      7.83 o
  -3  13  11       62.37       73.85     11.37 o
  -2  13  11      517.32      557.58     21.86 o
  -1  13  11      105.12       87.03     13.35 o
   0  13  11      236.84      212.64     17.77 o
   1  13  11      133.14       89.06     10.91 o
   2  13  11        7.35       -9.50      9.50 o
   3  13  11      362.37      444.13     16.13 o
   4  13  11      301.47      327.43     12.45 o
   5  13  11      121.95      112.20      9.96 o
   6  13  11        0.39        5.64      8.63 o
   7  13  11        0.30        3.35      9.95 o
   8  13  11       25.42       11.15     10.31 o
   9  13  11      259.47      290.95     13.99 o
  10  13  11        2.94        7.15      9.51 o
  11  13  11       25.91       17.01      9.45 o
 -12  14  11       12.45       19.70     11.29 o
 -11  14  11       81.87      129.68     13.01 o
 -10  14  11       34.30       49.57     11.19 o
  -9  14  11       22.23       12.53     10.13 o
  -8  14  11       92.46      114.56     10.07 o
  -7  14  11        2.95       -7.30      8.03 o
  -6  14  11       89.85      126.17     10.06 o
  -5  14  11      767.09      687.59     17.65 o
  -4  14  11      151.17      139.60     18.53 o
  -3  14  11      128.61      118.86      8.69 o
  -2  14  11      186.46      137.75     15.38 o
  -1  14  11      348.62      372.64     19.13 o
   0  14  11       51.09       53.52     13.89 o
   1  14  11       48.74       59.72     13.59 o
   2  14  11        0.37      -10.77     10.77 o
   3  14  11      197.22      182.22     11.46 o
   4  14  11       54.78       58.13     12.10 o
   5  14  11      277.81      301.58     13.26 o
   6  14  11      242.89      273.09     14.48 o
   7  14  11       24.87       50.28     10.79 o
   8  14  11        1.89        0.07     10.57 o
   9  14  11        2.74      -10.75     11.00 o
  10  14  11        3.67       -1.79     10.38 o
 -12  15  11        0.30       10.35     12.92 o
 -11  15  11       57.83       39.14     13.02 o
 -10  15  11      431.23      524.58     18.58 o
  -9  15  11       23.95       30.33     11.85 o
  -8  15  11      524.47      520.68     23.29 o
  -7  15  11      276.57      285.60     12.32 o
  -6  15  11      147.20      157.38     11.73 o
  -5  15  11       29.97       29.25      9.24 o
  -4  15  11      346.07      360.04     13.83 o
  -3  15  11       25.68       19.31      8.18 o
  -2  15  11      307.47      289.39     18.26 o
  -1  15  11      633.35      569.86     23.01 o
   0  15  11      602.09      546.19     21.83 o
   1  15  11      272.30      276.18     17.78 o
   2  15  11      249.33      234.98     16.93 o
   3  15  11       91.32       79.69     12.20 o
   4  15  11        0.83       -8.95      8.95 o
   5  15  11       12.99       -1.22     10.82 o
   6  15  11       21.87       -4.04     11.44 o
   7  15  11      144.59      144.98     15.63 o
   8  15  11       40.06       54.11     12.03 o
   9  15  11       84.68       81.68     12.80 o
  10  15  11       10.52       -1.17     10.69 o
 -11  16  11        2.68        7.20     14.63 o
 -10  16  11        5.09       15.16     14.54 o
  -9  16  11        1.84        0.06     13.55 o
  -8  16  11       22.88       23.71     10.74 o
  -7  16  11       87.82      123.30     17.72 o
  -6  16  11      151.79      148.13     11.93 o
  -5  16  11        2.69       -4.87      9.13 o
  -4  16  11      221.15      165.59     11.26 o
  -3  16  11       62.21       61.32      9.41 o
  -2  16  11        5.53       -9.96     12.32 o
  -1  16  11        1.60        2.29     13.57 o
   0  16  11      205.35      187.84     16.83 o
   1  16  11      185.63      132.18     15.26 o
   2  16  11       21.27       12.99     13.49 o
   3  16  11       51.54       25.65     12.66 o
   4  16  11       53.49       55.04     10.49 o
   5  16  11       23.25      -11.97     11.97 o
   6  16  11        1.92      -12.59     12.59 o
   7  16  11       17.64       43.59     13.58 o
   8  16  11       39.91       42.90     13.55 o
   9  16  11       45.48       81.21     14.64 o
 -11  17  11       57.54       24.81     15.28 o
 -10  17  11      246.60      297.09     20.63 o
  -9  17  11       23.62        2.98     17.99 o
  -8  17  11       46.75       50.16     18.63 o
  -7  17  11      867.07      923.45     29.46 o
  -6  17  11      328.05      379.15     21.18 o
  -5  17  11      139.23      144.98     14.81 o
  -4  17  11      351.32      301.24     17.14 o
  -3  17  11       25.88        5.68     14.25 o
  -2  17  11        0.00        0.21     13.51 o
  -1  17  11       31.97       38.80     14.04 o
   0  17  11      334.14      319.45     20.00 o
   1  17  11        1.90       -7.32     12.99 o
   2  17  11       21.73        0.57     13.54 o
   3  17  11       81.38       88.27     14.21 o
   4  17  11       57.32       80.36     16.93 o
   5  17  11        8.48      -11.24     12.03 o
   6  17  11        0.06       -8.75     14.62 o
   7  17  11       19.47        8.66     15.31 o
   8  17  11       14.49       13.90     24.25 o
   9  17  11        7.39       27.13     13.80 o
 -10  18  11       14.18       15.11     18.03 o
  -9  18  11       22.11       36.93     18.46 o
  -8  18  11       10.41       -5.66     17.35 o
  -7  18  11        1.75      -16.23     16.23 o
  -6  18  11        3.58       16.69     14.60 o
  -5  18  11      280.70      267.84     19.69 o
  -4  18  11      525.68      606.58     28.46 o
  -3  18  11      482.00      586.18     32.03 o
  -2  18  11      553.93      505.88     23.17 o
  -1  18  11      738.61      732.69     26.70 o
   0  18  11       25.31        4.25     13.95 o
   1  18  11       35.48       46.54     15.08 o
   2  18  11      157.06      175.30     17.14 o
   3  18  11      145.31      171.87     19.49 o
   4  18  11       12.63       17.61     12.88 o
   5  18  11        1.59      -14.81     14.81 o
   6  18  11       45.15       72.36     17.31 o
   7  18  11       22.56      -15.39     15.39 o
   8  18  11        5.82        0.32     15.99 o
 -10  19  11       10.10       -0.90     17.80 o
  -9  19  11      101.18       85.33     26.64 o
  -8  19  11       30.87        9.15     18.05 o
  -7  19  11       94.62       91.89     19.39 o
  -6  19  11       46.36       71.87     15.76 o
  -5  19  11       10.94       24.33     14.72 o
  -4  19  11       11.87       15.61     14.91 o
  -3  19  11        1.11      -13.59     13.59 o
  -2  19  11       23.92       34.06     15.46 o
  -1  19  11        3.46        1.45     14.11 o
   0  19  11      167.20      185.57     17.67 o
   1  19  11       13.25       32.23     14.74 o
   2  19  11       67.73       96.63     16.06 o
   3  19  11       26.01        5.22     13.37 o
   4  19  11       49.89       58.26     18.17 o
   5  19  11        1.86       -3.84     19.63 o
   6  19  11       32.77       13.19     20.92 o
   7  19  11       65.10       81.05     21.62 o
   8  19  11       10.59       45.61     28.71 o
  -9  20  11        3.91       -1.60     19.44 o
  -8  20  11        0.50        4.95     21.21 o
  -7  20  11       67.37       73.77     19.55 o
  -6  20  11       56.67       47.40     16.23 o
  -5  20  11      227.87      282.00     20.69 o
  -4  20  11       47.34       45.19     15.55 o
  -3  20  11      103.94      149.61     18.02 o
  -2  20  11       25.07       42.32     16.08 o
  -1  20  11        3.74      -13.68     13.68 o
   0  20  11        0.22      -13.66     13.66 o
   1  20  11       19.83       -0.20     14.35 o
   2  20  11        7.74        2.12     14.10 o
   3  20  11        0.65        0.91     14.52 o
   4  20  11       33.86       31.06     17.70 o
   5  20  11       13.29       23.23     21.92 o
   6  20  11        0.01      -20.39     20.39 o
   7  20  11        0.27       -6.95     21.35 o
  -8  21  11      162.18      183.71     28.27 o
  -7  21  11        0.46       17.40     22.69 o
  -6  21  11       11.33       12.82     15.48 o
  -5  21  11       46.83       52.65     16.61 o
  -4  21  11      100.77      101.71     17.17 o
  -3  21  11        1.61        0.02     14.76 o
  -2  21  11       32.78       23.38     15.11 o
  -1  21  11        2.27        1.03     14.52 o
   0  21  11       32.91       -0.98     14.93 o
   1  21  11        0.32      -12.46     14.59 o
   2  21  11       34.64       22.15     15.47 o
   3  21  11        1.10      -14.82     14.82 o
   4  21  11        1.53       21.74     18.53 o
   5  21  11       19.53       37.05     45.29 o
   6  21  11      141.76      129.74     27.47 o
  -7  22  11       14.23       10.18     22.69 o
  -6  22  11       70.63       51.44     19.30 o
  -5  22  11       32.48       29.75     16.57 o
  -4  22  11        0.02        3.49     15.55 o
  -3  22  11       55.04       32.75     15.97 o
  -2  22  11        0.70        6.18     14.59 o
  -1  22  11       25.48       41.01     15.97 o
   0  22  11        0.03       -7.39     16.34 o
   1  22  11       18.14       17.01     15.87 o
   2  22  11        6.74        5.25     15.54 o
   3  22  11        1.21      -14.53     14.53 o
   4  22  11       54.94       31.94     19.29 o
   5  22  11        0.32        9.40     22.05 o
  -6  23  11        3.58       16.09     21.59 o
  -5  23  11       62.67       45.51     17.88 o
  -4  23  11        3.53      -17.44     17.44 o
  -3  23  11        7.07       -7.57     17.68 o
  -2  23  11       54.61       46.39     17.01 o
  -1  23  11       72.26      105.58     18.65 o
   0  23  11       13.08       19.20     16.94 o
   1  23  11        5.45        4.28     16.41 o
   2  23  11        0.46      -16.02     16.02 o
   3  23  11       11.85      -18.05     18.05 o
   4  23  11        3.94       10.47     24.60 o
  -5  24  11        7.27        7.66     16.22 o
  -4  24  11        7.09       42.67     18.04 o
  -3  24  11      126.75       97.89     19.29 o
  -2  24  11        0.36        0.53     16.62 o
  -1  24  11        0.09        3.96     16.41 o
   0  24  11       15.88       15.38     16.87 o
   1  24  11       29.33        5.33     17.12 o
   2  24  11        0.52      -17.82     17.82 o
   3  24  11       16.77       30.76     20.46 o
  -2  25  11       21.08       16.36     18.23 o
  -1  25  11      109.04       56.79     19.19 o
   0  25  11        6.36        2.59     17.93 o
 -14   0  12       44.03       26.23     11.10 o
 -13   0  12      189.68      198.35     22.30 o
 -12   0  12      102.48       95.36     13.69 o
 -11   0  12       87.43       79.46     11.85 o
 -10   0  12     2292.40     2348.71     39.61 o
  -9   0  12      342.14      348.64     15.16 o
  -8   0  12        1.51       -2.33      8.54 o
  -7   0  12      489.23      474.67     16.27 o
  -6   0  12        2.10        6.29      6.95 o
  -5   0  12      211.71      251.87      9.92 o
  -4   0  12      586.11      639.77     16.12 o
  -3   0  12      284.62      259.69     17.49 o
  -2   0  12     2797.57     2537.43     40.60 o
  -1   0  12     1555.43     1557.27     28.45 o
   0   0  12       36.63       49.00     12.79 o
   1   0  12      768.87      946.13     23.03 o
   2   0  12     3726.17     3508.59     53.57 o
   3   0  12      191.94      166.08     10.85 o
   4   0  12     1643.45     1456.63     25.06 o
   5   0  12      860.86      845.25     21.69 o
   6   0  12      709.09      686.18     20.49 o
   7   0  12     2192.85     2328.06     38.18 o
   8   0  12      900.69      912.92     24.00 o
   9   0  12      101.95      177.76     14.33 o
  10   0  12       33.91       11.82     11.28 o
  11   0  12        0.03       25.05     10.79 o
  12   0  12        3.02        9.38     10.38 o
 -14   1  12       52.62       50.38      8.63 o
 -13   1  12        0.38       -8.33      8.33 o
 -12   1  12       80.34       75.17      8.82 o
 -11   1  12      302.83      339.50     10.90 o
 -10   1  12      154.28      186.10      9.72 o
  -9   1  12       91.02       68.79      7.78 o
  -8   1  12      114.47      123.66      7.40 o
  -7   1  12     1343.55     1438.54     21.44 o
  -6   1  12      373.17      388.78     10.27 o
  -5   1  12     1556.81     1684.61     17.18 o
  -4   1  12       51.45       72.82      5.60 o
  -3   1  12       72.14       70.98      6.79 o
  -2   1  12      714.34      677.43     16.58 o
  -1   1  12        2.76        2.85      5.18 o
   0   1  12      458.93      529.26     11.23 o
   1   1  12      270.41      279.63      8.17 o
   2   1  12       53.63       43.32      6.30 o
   3   1  12       11.72       12.55      6.11 o
   4   1  12       20.74       21.80      6.31 o
   5   1  12       25.96        6.33      6.32 o
   6   1  12      335.95      382.93     11.17 o
   7   1  12      510.86      527.52     17.28 o
   8   1  12       28.91       15.02     10.93 o
   9   1  12       31.15       31.60      8.16 o
  10   1  12      387.90      446.70     13.12 o
  11   1  12       33.77       36.93      9.98 o
  12   1  12       93.48      148.16     12.02 o
 -14   2  12        3.76        1.16      9.80 o
 -13   2  12        4.02       -3.56      7.71 o
 -12   2  12        8.48       22.68      7.98 o
 -11   2  12        4.39        6.06      7.33 o
 -10   2  12       74.94       63.52      7.65 o
  -9   2  12       97.42      116.64      7.97 o
  -8   2  12        0.00        6.92      6.59 o
  -7   2  12        7.34        5.05      6.18 o
  -6   2  12       19.54       14.65      5.31 o
  -5   2  12       15.03       16.86      4.87 o
  -4   2  12       80.16       86.89      5.79 o
  -3   2  12      470.78      526.29     10.65 o
  -2   2  12     1071.53     1045.89     14.72 o
  -1   2  12        0.32       -1.53      5.67 o
   0   2  12      222.85      246.13     11.32 o
   1   2  12        2.51       -4.50      4.89 o
   2   2  12      793.98      746.57     12.74 o
   3   2  12      727.52      741.96     12.43 o
   4   2  12      122.79      168.99      7.52 o
   5   2  12        1.03       -2.20      6.46 o
   6   2  12       12.76       10.32      7.25 o
   7   2  12        0.38       -7.16      7.16 o
   8   2  12      710.39      800.64     16.27 o
   9   2  12       85.39      100.20      9.01 o
  10   2  12       17.18       -4.95      7.79 o
  11   2  12       29.22       26.07      7.90 o
  12   2  12       57.73       36.03      9.82 o
 -14   3  12       74.55       34.30      9.12 o
 -13   3  12        3.25       26.47      8.80 o
 -12   3  12        2.47       -4.63      8.85 o
 -11   3  12      806.64      742.23     16.63 o
 -10   3  12       35.75       16.80      7.30 o
  -9   3  12      130.35      130.86      9.20 o
  -8   3  12      284.24      228.11      8.35 o
  -7   3  12     1616.63     1517.07     17.15 o
  -6   3  12     1053.03     1086.56     13.92 o
  -5   3  12      670.08      571.12     10.72 o
  -4   3  12      381.51      369.32      9.08 o
  -3   3  12      315.54      329.28     10.28 o
  -2   3  12       76.24       72.62      8.04 o
  -1   3  12       66.72      123.49      8.89 o
   0   3  12      719.18      683.31     15.62 o
   1   3  12        5.68        8.96      5.57 o
   2   3  12       45.59       34.29      5.89 o
   3   3  12      129.83      116.33      6.80 o
   4   3  12      158.37      143.82      7.42 o
   5   3  12      131.69       74.72      6.94 o
   6   3  12      770.38      760.65     15.53 o
   7   3  12      425.28      398.81     12.04 o
   8   3  12      221.95      280.45     15.32 o
   9   3  12      102.83       83.05      8.97 o
  10   3  12      223.34      231.60     17.46 o
  11   3  12       32.34       26.99      8.38 o
  12   3  12      102.05      145.71      9.31 o
 -14   4  12        0.29       10.13      8.73 o
 -13   4  12       78.09       75.93     11.44 o
 -12   4  12        6.90       10.27      8.53 o
 -11   4  12       20.31       23.87      8.33 o
 -10   4  12      265.79      243.87     11.90 o
  -9   4  12       43.59       38.07      7.92 o
  -8   4  12       63.46       71.74      7.15 o
  -7   4  12      105.02      112.42      7.21 o
  -6   4  12      288.71      318.51     10.33 o
  -5   4  12      300.65      318.28      9.89 o
  -4   4  12       35.32       33.04      6.64 o
  -3   4  12      753.11      725.10     15.98 o
  -2   4  12      461.31      402.28     12.32 o
  -1   4  12       18.50        8.26      7.58 o
   0   4  12        3.33        6.72      7.30 o
   1   4  12       82.49       79.12      7.23 o
   2   4  12       61.28       56.54      6.73 o
   3   4  12       57.38       62.44      6.38 o
   4   4  12       13.54       16.90      6.09 o
   5   4  12     1468.11     1529.81     17.95 o
   6   4  12      595.95      542.10     12.52 o
   7   4  12      415.22      363.74     11.03 o
   8   4  12       18.65       -8.73      8.73 o
   9   4  12       22.37       34.18      8.74 o
  10   4  12       95.00       80.15      9.31 o
  11   4  12       14.47       20.67      8.30 o
  12   4  12       69.35       67.23      8.54 o
 -14   5  12       11.00        3.28      8.69 o
 -13   5  12       33.41       43.39      9.18 o
 -12   5  12        0.15       -8.31      8.31 o
 -11   5  12      519.43      505.71     14.72 o
 -10   5  12       46.18       43.05      8.45 o
  -9   5  12        0.21       -7.10      7.10 o
  -8   5  12        5.68       -1.48      6.59 o
  -7   5  12        1.05        5.72      7.10 o
  -6   5  12      490.49      477.32     12.01 o
  -5   5  12       74.72       91.07      7.69 o
  -4   5  12      186.36      181.14      8.95 o
  -3   5  12      287.89      312.30     11.37 o
  -2   5  12      125.97      166.62     10.47 o
  -1   5  12      803.09      756.76     18.26 o
   0   5  12      122.08      126.69     10.14 o
   1   5  12       93.06       65.24      6.56 o
   2   5  12      802.33      920.73     18.66 o
   3   5  12       11.64       20.47      6.56 o
   4   5  12       74.81       60.35      7.73 o
   5   5  12      656.52      792.85     14.56 o
   6   5  12        2.55       -7.10      7.10 o
   7   5  12        6.98        1.88      7.00 o
   8   5  12        0.69       -7.40      7.40 o
   9   5  12       55.87       85.90     11.11 o
  10   5  12        0.59       -7.74      7.74 o
  11   5  12       50.83       83.67     12.15 o
  12   5  12       25.04       26.03      8.19 o
 -14   6  12       51.52       89.69     10.46 o
 -13   6  12        7.64       -7.43      8.56 o
 -12   6  12        0.08       -2.75      8.42 o
 -11   6  12       85.77      106.46      9.93 o
 -10   6  12        9.11       -8.05      8.05 o
  -9   6  12       37.97        9.54     10.78 o
  -8   6  12       29.40       17.04      7.20 o
  -7   6  12       55.97       66.32      7.99 o
  -6   6  12       78.16       93.31      8.29 o
  -5   6  12       44.55       48.56      7.62 o
  -4   6  12     1332.72     1347.75     19.79 o
  -3   6  12      452.58      408.55     17.10 o
  -2   6  12       18.94       14.40      9.11 o
  -1   6  12       11.39       17.05      8.35 o
   0   6  12       14.74       25.84      8.07 o
   1   6  12      108.86      102.58      7.05 o
   2   6  12       13.55       10.48      6.51 o
   3   6  12      241.09      237.98      9.14 o
   4   6  12      118.81      122.26      9.98 o
   5   6  12      971.06      928.61     16.35 o
   6   6  12      945.15     1049.43     19.37 o
   7   6  12      136.62      201.99      9.32 o
   8   6  12      210.90      252.88     10.04 o
   9   6  12       51.78       69.04     10.03 o
  10   6  12       54.44       58.75     11.40 o
  11   6  12        0.03        5.23      8.08 o
  12   6  12        9.06        5.65      7.97 o
 -14   7  12        3.86       -0.55      9.10 o
 -13   7  12        7.98       -8.69      8.69 o
 -12   7  12      101.10       82.20     11.19 o
 -11   7  12        0.89        5.17      8.43 o
 -10   7  12       52.97       44.88      9.00 o
  -9   7  12      318.38      358.78     12.82 o
  -8   7  12      561.53      587.34     18.53 o
  -7   7  12      193.74      156.15      9.11 o
  -6   7  12      327.97      345.76     11.65 o
  -5   7  12      506.18      527.68     13.46 o
  -4   7  12      105.96      117.71      9.09 o
  -3   7  12       72.31       59.89      9.31 o
  -2   7  12      314.81      282.63     13.75 o
  -1   7  12      478.57      465.78     15.30 o
   0   7  12      340.86      275.89     11.61 o
   1   7  12       51.14       61.77      6.77 o
   2   7  12      227.24      288.80      9.35 o
   3   7  12      126.17      146.42      8.06 o
   4   7  12        7.02       -6.34      6.34 o
   5   7  12        4.82       -3.15      6.51 o
   6   7  12       26.67       12.50      7.26 o
   7   7  12        0.26       -2.00      7.04 o
   8   7  12       32.32       10.55      6.88 o
   9   7  12       50.85       64.28      8.47 o
  10   7  12        6.60       -1.73      8.16 o
  11   7  12       61.68       67.69      9.25 o
 -13   8  12       15.29       11.76      9.23 o
 -12   8  12       24.90       33.65      9.07 o
 -11   8  12       38.68       42.51      9.37 o
 -10   8  12        0.03       -9.70      9.70 o
  -9   8  12      789.30      890.38     19.26 o
  -8   8  12       54.12       47.23      8.97 o
  -7   8  12       30.69       38.25      8.11 o
  -6   8  12     1331.63     1437.05     22.90 o
  -5   8  12       36.05       27.95      8.27 o
  -4   8  12       17.65       11.11      8.64 o
  -3   8  12     1719.48     1797.05     28.85 o
  -2   8  12      213.14      207.24     14.97 o
  -1   8  12      521.48      501.24     17.34 o
   0   8  12        3.21       -5.09      8.48 o
   1   8  12      232.54      198.00      8.85 o
   2   8  12      565.26      575.11     12.53 o
   3   8  12       22.82       22.47      6.66 o
   4   8  12      397.73      332.69     10.25 o
   5   8  12      389.40      353.51     10.59 o
   6   8  12      599.52      567.81     14.48 o
   7   8  12        0.66       -7.05      7.24 o
   8   8  12       47.40       19.75      7.76 o
   9   8  12        2.08       -7.07      7.07 o
  10   8  12       24.81       34.80      8.52 o
  11   8  12       19.90       30.73      9.84 o
 -13   9  12        0.23       -4.27      9.87 o
 -12   9  12      103.23      102.46     11.29 o
 -11   9  12        5.60       -9.20      9.20 o
 -10   9  12      124.11      158.39     12.56 o
  -9   9  12      310.30      270.76     13.93 o
  -8   9  12       47.75       43.57      8.83 o
  -7   9  12      167.09      170.50     10.60 o
  -6   9  12     2105.70     2071.38     36.64 o
  -5   9  12      874.36      967.74     27.91 o
  -4   9  12      210.11      204.71     12.25 o
  -3   9  12      135.35      110.47     11.65 o
  -2   9  12       29.19       11.93     11.54 o
  -1   9  12       80.66       80.31     13.11 o
   0   9  12       45.05       48.39      9.28 o
   1   9  12       46.35       56.98      7.57 o
   2   9  12      377.15      333.57     10.82 o
   3   9  12      355.44      357.20     11.39 o
   4   9  12      202.28      144.58      8.37 o
   5   9  12      759.48      854.43     15.38 o
   6   9  12        1.29       -7.20      7.20 o
   7   9  12        5.25       19.14      7.90 o
   8   9  12      241.91      281.19     11.17 o
   9   9  12       16.81       29.33      8.17 o
  10   9  12       15.25       14.46      7.76 o
  11   9  12        0.76       -7.95      7.95 o
 -13  10  12        0.34      -10.01     10.01 o
 -12  10  12        4.19       -3.08     10.71 o
 -11  10  12        4.72       -8.51     12.84 o
 -10  10  12       18.53       11.92     10.35 o
  -9  10  12        0.01       -0.50      9.68 o
  -8  10  12       65.20       52.85      9.97 o
  -7  10  12      257.95      270.18     12.65 o
  -6  10  12       75.68       74.18     10.76 o
  -5  10  12      462.79      509.03     16.60 o
  -4  10  12      224.90      271.20     14.65 o
  -3  10  12      212.26      186.34     15.31 o
  -2  10  12       30.07        1.30     10.94 o
  -1  10  12      245.61      198.09     18.33 o
   0  10  12       69.48       39.13     12.60 o
   1  10  12       64.25       36.45      8.82 o
   2  10  12       36.57       40.57      8.94 o
   3  10  12      307.70      315.23     11.32 o
   4  10  12        0.23       -7.17      7.17 o
   5  10  12      282.85      253.05     10.32 o
   6  10  12      112.31       94.80      9.48 o
   7  10  12      154.74      139.03     10.37 o
   8  10  12       24.16       25.76      9.15 o
   9  10  12       24.50       28.89      8.75 o
  10  10  12      153.68      199.31     10.38 o
  11  10  12        0.02       -6.78      8.27 o
 -13  11  12       80.87       98.25     12.48 o
 -12  11  12       97.99      107.83     12.49 o
 -11  11  12        0.56        7.79     11.27 o
 -10  11  12      100.14       86.71     12.94 o
  -9  11  12       96.79       88.95     13.48 o
  -8  11  12        5.24       -0.93      9.80 o
  -7  11  12       59.48       37.90      9.77 o
  -6  11  12       32.26        7.97      8.98 o
  -5  11  12      143.55      119.58     12.81 o
  -4  11  12        0.21       -8.62      8.62 o
  -3  11  12      129.40      159.36     10.66 o
  -2  11  12        1.13       -1.73      8.26 o
  -1  11  12      220.96      252.88     16.57 o
   0  11  12       39.78       39.26     15.03 o
   1  11  12        3.33        0.41      9.84 o
   2  11  12      273.81      256.56     12.56 o
   3  11  12      171.49      161.11     11.45 o
   4  11  12      192.55      150.52      9.57 o
   5  11  12      226.13      228.11     11.52 o
   6  11  12        3.65        4.51      8.84 o
   7  11  12        7.58       -7.06      8.13 o
[truncated: 129,462 more chars]
